# Supplementary material for: Unveiling Replication Timing-Dependent Mutational Biases: Mechanistic Insights from Gene Knockouts and Genotoxins Exposures
Source: Int J Mol Sci. 2025 Jul 29;26(15):7307. doi: 10.3390/ijms26157307 (PMC12347494; doi:10.3390/ijms26157307)
Supplement: Supplementary file 1 [file ijms-26-07307-s001.zip › Supplementary Tables.xlsx]

## Sheet: Supplementary Table S1
KO	Pathway	SBS	ALL Spectrum P-value	ALL Spectrum P-corrected	ALL Burden P-value	ALL Burden P-corrected	EARLY Spectrum P-value	EARLY Spectrum P-corrected	EARLY Burden P-value	EARLY Burden P-corrected	LATE Spectrum P-value	LATE Spectrum P-corrected	LATE Burden P-value	LATE Burden P-corrected	INDELs	ALL Spectrum P-value	ALL Spectrum P-corrected	ALL Burden P-value	ALL Burden P-corrected	EARLY Spectrum P-value	EARLY Spectrum P-corrected	EARLY Burden P-value	EARLY Burden P-corrected	LATE Spectrum P-value	LATE Spectrum P-corrected	LATE Burden P-value	LATE Burden P-corrected
ATM	Checkpoint/DSB repair/DSB repair pathway choice		0.7812	0.814142	0.0268621	0.0820786	0.5981	0.642679	0.03513	0.101692	0.1314	0.2249	0.0248231	0.0706174		0.2483	0.395441	0.512332	0.670163	0.7931	0.857945	0.486216	0.781788	0.3201	0.4296	0.831301	0.908889
ATM	Checkpoint/DSB repair/DSB repair pathway choice		0.4123	0.513934	0.0268621	0.0820786	0.338	0.46097	0.03513	0.101692	0.0513	0.105654	0.0248231	0.0706174		0.7842	0.822454	0.512332	0.670163	0.3658	0.593562	0.486216	0.781788	0.225	0.351818	0.831301	0.908889
ATM	Checkpoint/DSB repair/DSB repair pathway choice		0.7231	0.762782	0.0268621	0.0820786	0.7951	0.812998	0.03513	0.101692	0.7352	0.761614	0.0248231	0.0706174		0.0188	0.0721652	0.512332	0.670163	0.0196	0.114093	0.486216	0.781788	0.0669	0.185594	0.831301	0.908889
ATM	Checkpoint/DSB repair/DSB repair pathway choice		0.9095	0.92555	0.0268621	0.0820786	0.8618	0.86681	0.03513	0.101692	0.3515	0.428236	0.0248231	0.0706174		0.1046	0.216761	0.512332	0.670163	0.3951	0.604565	0.486216	0.781788	0.1598	0.289322	0.831301	0.908889
C1orf86	FA and ICL repair		0.1986	0.330018	0.205138	0.310531	0.1	0.294594	0.0976238	0.196438	0.1572	0.244932	0.336162	0.429975		0.0998	0.211921	0.288234	0.569523	0.215	0.4384	0.225308	0.626279	0.2314	0.355364	0.720722	0.882078
C1orf86	FA and ICL repair		0.1367	0.269576	0.205138	0.310531	0.3871	0.496061	0.0976238	0.196438	0.1467	0.238643	0.336162	0.429975		0.9634	0.9634	0.288234	0.569523	0.8299	0.881128	0.225308	0.626279	0.646	0.685877	0.720722	0.882078
C1orf86	FA and ICL repair		0.4159	0.513934	0.205138	0.310531	0.2177	0.372892	0.0976238	0.196438	0.7107	0.740669	0.336162	0.429975		0.4183	0.521359	0.288234	0.569523	0.0012	0.0158769	0.225308	0.626279	0.3971	0.491376	0.720722	0.882078
C1orf86	FA and ICL repair		0.2906	0.406619	0.205138	0.310531	0.1096	0.294594	0.0976238	0.196438	0.2122	0.286802	0.336162	0.429975		0.0054	0.0344	0.288234	0.569523	0.0012	0.0158769	0.225308	0.626279	0.1418	0.259464	0.720722	0.882078
C9orf142	NHEJ and MMEJ		0.3809	0.484527	0.878666	0.923439	0.1033	0.294594	0.468341	0.532939	0.0132	0.0439154	0.830752	0.851394		0.647	0.713359	0.56176	0.670163	0.9084	0.935598	0.951713	0.969816	0.4106	0.497346	0.460375	0.618865
C9orf142	NHEJ and MMEJ		0.531	0.599209	0.878666	0.923439	0.4804	0.546771	0.468341	0.532939	0.699	0.732891	0.830752	0.851394		0.3576	0.496026	0.56176	0.670163	0.2538	0.474496	0.951713	0.969816	0.2314	0.355364	0.460375	0.618865
C9orf142	NHEJ and MMEJ		0.1864	0.329053	0.878666	0.923439	0.1999	0.372892	0.468341	0.532939	0.1476	0.238643	0.830752	0.851394		0.0886	0.195374	0.56176	0.670163	0.2443	0.461754	0.951713	0.969816	0.0013	0.0149067	0.460375	0.618865
C9orf142	NHEJ and MMEJ		0.2929	0.406619	0.878666	0.923439	0.5024	0.564384	0.468341	0.532939	0.136	0.226231	0.830752	0.851394		0.5929	0.670913	0.56176	0.670163	0.2701	0.485856	0.951713	0.969816	0.5081	0.563827	0.460375	0.618865
DCLRE1A	FA and ICL repair		0.0364	0.108572	0.0105588	0.0378738	0.0599	0.294594	0.0506793	0.130658	0.0315	0.0862297	0.00613732	0.0266489		0.0405	0.124393	0.0290268	0.11901	0.3993	0.604565	0.0408967	0.142703	0.0873	0.212443	0.327554	0.515933
DCLRE1A	FA and ICL repair		0.1111	0.237288	0.0105588	0.0378738	0.2364	0.375204	0.0506793	0.130658	0.0319	0.0862297	0.00613732	0.0266489		0.3943	0.521359	0.0290268	0.11901	0.1652	0.389238	0.0408967	0.142703	0.4759	0.542085	0.327554	0.515933
DCLRE1A	FA and ICL repair		0.0253	0.094458	0.0105588	0.0378738	0.7872	0.810629	0.0506793	0.130658	0.0006	0.00546316	0.00613732	0.0266489		0.0104	0.0545486	0.0290268	0.11901	0.0189	0.114093	0.0408967	0.142703	0.0003	0.00368571	0.327554	0.515933
DCLRE1A	FA and ICL repair		0.0001	0.00108125	0.0105588	0.0378738	0.1702	0.349664	0.0506793	0.130658	0.0001	0.00115333	0.00613732	0.0266489		0.2294	0.372883	0.0039593	0.024974	0.2969	0.52109	0.0049977	0.0355029	0.4061	0.495384	0.00911658	0.0498373
EXO1	HR and HR regulation		0.0273	0.094458	0.00329499	0.0181225	0.2874	0.421358	0.00329227	0.0185134	0.115	0.20301	0.0032936	0.0209017		0.384	0.516	0.0039593	0.024974	0.7898	0.857945	0.0049977	0.0355029	0.5295	0.580089	0.00911658	0.0498373
EXO1	HR and HR regulation		0.0196	0.0788558	0.00329499	0.0181225	0.2295	0.375204	0.00329227	0.0185134	0.0937	0.172448	0.0032936	0.0209017		0.0863	0.192774	0.0039593	0.024974	0.3059	0.531463	0.0049977	0.0355029	0.2992	0.415019	0.00911658	0.0498373
EXO1	HR and HR regulation		0.0299	0.0975981	0.00329499	0.0181225	0.3244	0.451461	0.00329227	0.0185134	0.0637	0.125228	0.0032936	0.0209017		0.1991	0.339658	0.695307	0.756236	0.211	0.437253	0.57521	0.784802	0.6843	0.717084	0.20643	0.46376
FAN1	FA and ICL repair		0.2297	0.351665	0.818879	0.902348	0.2302	0.375204	0.652428	0.685673	0.5604	0.605932	0.830754	0.851394		0.0097	0.0538194	0.695307	0.756236	0.0005	0.0122857	0.57521	0.784802	0.0243	0.126655	0.20643	0.46376
FAN1	FA and ICL repair		0.1497	0.275512	0.818879	0.902348	0.1162	0.294594	0.652428	0.685673	0.119	0.207949	0.830754	0.851394		0.3004	0.440786	0.695307	0.756236	0.4754	0.619327	0.57521	0.784802	0.6879	0.717084	0.20643	0.46376
FAN1	FA and ICL repair		0.5584	0.622691	0.818879	0.902348	0.1777	0.357466	0.652428	0.685673	0.7746	0.792934	0.830754	0.851394		0.0181	0.0721652	0.695307	0.756236	0.0945	0.250062	0.57521	0.784802	0.2045	0.329854	0.20643	0.46376
FAN1	FA and ICL repair		0.0696	0.179713	0.818879	0.902348	0.0297	0.294594	0.652428	0.685673	0.2602	0.335107	0.830754	0.851394		0.0599	0.153773	0.258604	0.536849	0.0146	0.114093	0.36372	0.701765	0.0238	0.126655	0.105244	0.297587
FANCM	FA and ICL repair		0.1415	0.269576	0.582616	0.662976	0.1911	0.37263	0.551562	0.61079	0.1694	0.25048	0.54649	0.658181		0.6176	0.694295	0.258604	0.536849	0.8707	0.907639	0.36372	0.701765	0.0732	0.189713	0.105244	0.297587
FANCM	FA and ICL repair		0.0089	0.0405184	0.582616	0.662976	0.0625	0.294594	0.551562	0.61079	0.0032	0.0158171	0.54649	0.658181		0.0139	0.0629158	0.258604	0.536849	0.0012	0.0158769	0.36372	0.701765	0.0015	0.0151765	0.105244	0.297587
FANCM	FA and ICL repair		0.344	0.447218	0.582616	0.662976	0.3654	0.478895	0.551562	0.61079	0.4384	0.509015	0.54649	0.658181		0.8102	0.844572	0.258604	0.536849	0.3731	0.59975	0.36372	0.701765	0.6879	0.717084	0.105244	0.297587
FANCM	FA and ICL repair		0.1333	0.269576	0.582616	0.662976	0.2615	0.395794	0.551562	0.61079	0.1769	0.253066	0.54649	0.658181		0	0	0.0140811	0.06737	0.0049	0.0602	0.0265904	0.102955	0.0003	0.00368571	0.0914182	0.297587
MDC1	Checkpoint/DSB repair		0.1196	0.247555	0.0625385	0.141354	0.2156	0.372892	0.0273785	0.0903489	0.1565	0.244932	0.171818	0.280693		0	0	0.0140811	0.06737	0.0152	0.114093	0.0265904	0.102955	0.203	0.329854	0.0914182	0.297587
MDC1	Checkpoint/DSB repair		0.2688	0.389321	0.0625385	0.141354	0.1051	0.294594	0.0273785	0.0903489	0.102	0.183812	0.171818	0.280693		0.0805	0.186907	0.0140811	0.06737	0.334	0.547124	0.0265904	0.102955	0.3222	0.4296	0.0914182	0.297587
MDC1	Checkpoint/DSB repair		0.5069	0.593343	0.0625385	0.141354	0.0894	0.294594	0.0273785	0.0903489	0.177	0.253066	0.171818	0.280693		0.8805	0.890859	0.0140811	0.06737	0.0497	0.189964	0.0265904	0.102955	0.139	0.259464	0.0914182	0.297587
MDC1	Checkpoint/DSB repair		0.2837	0.402296	0.0625385	0.141354	0.4584	0.528688	0.0273785	0.0903489	0.0823	0.15646	0.171818	0.280693		0.0015	0.0135789	0.000685116	0.00702244	0.0269	0.128522	0.000647541	0.0066373	0.0544	0.15339	0.00061495	0.00579488
MLH1	MMR		0.0001	0.00108125	0.000721446	0.00664854	0.0304	0.294594	0.000720693	0.00628478	0.0001	0.00115333	0.000721061	0.00664505		0.0017	0.01462	0.000685116	0.00702244	0.0326	0.143774	0.000647541	0.0066373	0.0542	0.15339	0.00061495	0.00579488
MLH1	MMR		0.0001	0.00108125	0.000721446	0.00664854	0.0142	0.294594	0.000720693	0.00628478	0.0001	0.00115333	0.000721061	0.00664505		0.0014	0.0135789	0.000685116	0.00702244	0.0289	0.133979	0.000647541	0.0066373	0.0518	0.15339	0.00061495	0.00579488
MLH1	MMR		0.0001	0.00108125	0.000721446	0.00664854	0.0806	0.294594	0.000720693	0.00628478	0.0008	0.00692	0.000721061	0.00664505		0.0024	0.0187636	0.000685116	0.00702244	0.0445	0.173955	0.000647541	0.0066373	0.0519	0.15339	0.00061495	0.00579488
MLH1	MMR		0.0001	0.00108125	0.000721446	0.00664854	0.0479	0.294594	0.000720693	0.00628478	0.0001	0.00115333	0.000721061	0.00664505		0.0008	0.0105846	0.00316526	0.0225697	0.0196	0.114093	0.00302718	0.0261293	0.0398	0.15339	0.00290601	0.0207211
MSH2	MMR		0.0001	0.00108125	0.00329499	0.0181225	0.0284	0.294594	0.00329227	0.0185134	0.0001	0.00115333	0.0032936	0.0209017		0.001	0.0114667	0.00316526	0.0225697	0.0296	0.133979	0.00302718	0.0261293	0.042	0.15339	0.00290601	0.0207211
MSH2	MMR		0.0001	0.00108125	0.00329499	0.0181225	0.0572	0.294594	0.00329227	0.0185134	0.002	0.0115333	0.0032936	0.0209017		0.0007	0.0105846	0.00316526	0.0225697	0.0213	0.117365	0.00302718	0.0261293	0.028	0.127897	0.00290601	0.0207211
MSH2	MMR		0.0001	0.00108125	0.00329499	0.0181225	0.0387	0.294594	0.00329227	0.0185134	0.0004	0.004325	0.0032936	0.0209017		0.0004	0.00982857	2.2896e-06	4.69369e-05	0.012	0.108632	2.08108e-06	4.26621e-05	0.0251	0.126976	1.9071e-06	3.90956e-05
MSH6	MMR		0.0009	0.006228	2.51676e-06	5.19082e-05	0.1062	0.294594	2.51232e-06	5.18165e-05	0.0042	0.0181439	2.51449e-06	5.18613e-05		0.0015	0.0135789	2.2896e-06	4.69369e-05	0.0378	0.159415	2.08108e-06	4.26621e-05	0.0501	0.15339	1.9071e-06	3.90956e-05
MSH6	MMR		0.0002	0.00203529	2.51676e-06	5.19082e-05	0.0793	0.294594	2.51232e-06	5.18165e-05	0.0013	0.00931538	2.51449e-06	5.18613e-05		0.0008	0.0105846	2.2896e-06	4.69369e-05	0.0199	0.114093	2.08108e-06	4.26621e-05	0.0335	0.14405	1.9071e-06	3.90956e-05
MSH6	MMR		0.0004	0.00329524	2.51676e-06	5.19082e-05	0.0695	0.294594	2.51232e-06	5.18165e-05	0.0055	0.0221279	2.51449e-06	5.18613e-05		0.0006	0.0105846	2.2896e-06	4.69369e-05	0.0229	0.117365	2.08108e-06	4.26621e-05	0.026	0.127771	1.9071e-06	3.90956e-05
MSH6	MMR		0.0001	0.00108125	2.51676e-06	5.19082e-05	0.0557	0.294594	2.51232e-06	5.18165e-05	0.0006	0.00546316	2.51449e-06	5.18613e-05		0.0008	0.0105846	2.2896e-06	4.69369e-05	0.0196	0.114093	2.08108e-06	4.26621e-05	0.0421	0.15339	1.9071e-06	3.90956e-05
MSH6	MMR		0.0005	0.00393182	2.51676e-06	5.19082e-05	0.081	0.294594	2.51232e-06	5.18165e-05	0.0014	0.00931538	2.51449e-06	5.18613e-05		0.001	0.0114667	2.2896e-06	4.69369e-05	0.0232	0.117365	2.08108e-06	4.26621e-05	0.0372	0.1488	1.9071e-06	3.90956e-05
MSH6	MMR		0.0001	0.00108125	2.51676e-06	5.19082e-05	0.0588	0.294594	2.51232e-06	5.18165e-05	0.0013	0.00931538	2.51449e-06	5.18613e-05		0.007	0.043	2.2896e-06	4.69369e-05	0.0995	0.259303	2.08108e-06	4.26621e-05	0.0914	0.212443	1.9071e-06	3.90956e-05
MSH6	MMR		0.0003	0.00273158	2.51676e-06	5.19082e-05	0.0619	0.294594	2.51232e-06	5.18165e-05	0.0018	0.0111214	2.51449e-06	5.18613e-05		0.0008	0.0105846	2.2896e-06	4.69369e-05	0.0199	0.114093	2.08108e-06	4.26621e-05	0.0359	0.147019	1.9071e-06	3.90956e-05
MSH6	MMR		0.0003	0.00273158	2.51676e-06	5.19082e-05	0.106	0.294594	2.51232e-06	5.18165e-05	0.0019	0.0113345	2.51449e-06	5.18613e-05		0.0045	0.03096	0.355478	0.654731	0.0005	0.0122857	0.234802	0.631271	0.0527	0.15339	0.94808	0.971782
NBN	Checkpoint/DSB repair/DSB repair pathway choice		0.0433	0.126867	0.0873543	0.184788	0.1188	0.294594	0.0741138	0.159297	0.1277	0.220921	0.11687	0.20735		0.0324	0.109271	0.355478	0.654731	0.0543	0.203035	0.234802	0.631271	0.3605	0.462988	0.94808	0.971782
NBN	Checkpoint/DSB repair/DSB repair pathway choice		0.0166	0.0700439	0.0873543	0.184788	0.064	0.294594	0.0741138	0.159297	0.0488	0.104227	0.11687	0.20735		0.1826	0.323786	0.451391	0.65826	0.7829	0.857945	0.529778	0.784802	0.0786	0.198812	0.346053	0.515933
NHEJ1	NHEJ and MMEJ		0.4121	0.513934	0.239818	0.338205	0.6245	0.666904	0.278382	0.389262	0.0596	0.118515	0.207866	0.326647		0.3518	0.491948	0.451391	0.65826	0.4372	0.609794	0.529778	0.784802	0.1622	0.290608	0.346053	0.515933
NHEJ1	NHEJ and MMEJ		0.3225	0.433707	0.239818	0.338205	0.1048	0.294594	0.278382	0.389262	0.5507	0.605932	0.207866	0.326647		0.0014	0.0135789	0.451391	0.65826	0.0435	0.173955	0.529778	0.784802	0.0051	0.0398727	0.346053	0.515933
NHEJ1	NHEJ and MMEJ		0.0178	0.073319	0.239818	0.338205	0.0234	0.294594	0.278382	0.389262	0.0041	0.0181439	0.207866	0.326647		0.0386	0.122948	0.451391	0.65826	0.1817	0.405875	0.529778	0.784802	0.0406	0.15339	0.346053	0.515933
NHEJ1	NHEJ and MMEJ		0.0293	0.0975981	0.239818	0.338205	0.0198	0.294594	0.278382	0.389262	0.0235	0.0709897	0.207866	0.326647		0.0047	0.0310923	0.390681	0.654731	0.0945	0.250062	0.36372	0.701765	0.0462	0.15339	0.921242	0.956226
OGG1	BER		0.0086	0.0402108	0.000805884	0.00664854	0.2122	0.372892	0.000761791	0.00628478	0.0176	0.0563852	0.000805461	0.00664505		0.1682	0.30777	0.390681	0.654731	0.0012	0.0158769	0.36372	0.701765	0.2215	0.349523	0.921242	0.956226
OGG1	BER		0.0052	0.0264588	0.000805884	0.00664854	0.0834	0.294594	0.000761791	0.00628478	0.0483	0.104227	0.000805461	0.00664505		0.5115	0.606745	0.390681	0.654731	0.4533	0.609794	0.36372	0.701765	0.7594	0.777481	0.921242	0.956226
OGG1	BER		0.0039	0.0210844	0.000805884	0.00664854	0.1494	0.325024	0.000761791	0.00628478	0.0269	0.0788763	0.000805461	0.00664505		0.0238	0.0870979	0.390681	0.654731	0.0196	0.114093	0.36372	0.701765	0.0528	0.15339	0.921242	0.956226
OGG1	BER		0.0057	0.0281743	0.000805884	0.00664854	0.0998	0.294594	0.000761791	0.00628478	0.0587	0.118083	0.000805461	0.00664505		0.5708	0.653828	0.0151993	0.06737	0.843	0.884122	0.0118052	0.0586685	0.0359	0.147019	0.118734	0.300644
PARP1	BER/DSB repair/NER		0.4735	0.568858	0.0655942	0.142409	0.4311	0.517919	0.0343626	0.101692	0.1654	0.248819	0.105242	0.203436		0.4873	0.586123	0.0151993	0.06737	0.6544	0.781644	0.0118052	0.0586685	0.2072	0.329985	0.118734	0.300644
PARP1	BER/DSB repair/NER		0.2003	0.330018	0.0655942	0.142409	0.5783	0.629219	0.0343626	0.101692	0.0441	0.103099	0.105242	0.203436		0.4126	0.521359	0.0151993	0.06737	0.9821	0.9821	0.0118052	0.0586685	0.1177	0.23823	0.118734	0.300644
PARP1	BER/DSB repair/NER		0.8072	0.836201	0.0655942	0.142409	0.5549	0.60758	0.0343626	0.101692	0.913	0.913	0.105242	0.203436		0.6564	0.719113	0.546813	0.670163	0.4714	0.619327	0.779373	0.870085	0.1327	0.253604	0.270345	0.474392
PARP2	BER/DSB repair/NER		0.3234	0.433707	0.396858	0.477968	0.0263	0.294594	0.255358	0.369597	0.1084	0.193332	0.669035	0.740878		0.047	0.130387	0.546813	0.670163	0.4368	0.609794	0.779373	0.870085	0	0	0.270345	0.474392
PARP2	BER/DSB repair/NER		0.1485	0.275512	0.396858	0.477968	0.3122	0.446798	0.255358	0.369597	0.1925	0.268569	0.669035	0.740878		0.044	0.128271	0.546813	0.670163	0.0945	0.250062	0.779373	0.870085	0.1415	0.259464	0.270345	0.474392
PARP2	BER/DSB repair/NER		0.0939	0.213746	0.396858	0.477968	0.2349	0.375204	0.255358	0.369597	0.0392	0.0956306	0.669035	0.740878		0.1302	0.2604	0.546813	0.670163	0.1997	0.429355	0.779373	0.870085	0.3151	0.4296	0.270345	0.474392
PARP2	BER/DSB repair/NER		0.0361	0.108572	0.396858	0.477968	0.4182	0.509497	0.255358	0.369597	0.0001	0.00115333	0.669035	0.740878		0.0513	0.137869	0.370124	0.654731	0.2363	0.451596	0.644326	0.794508	0.0143	0.0910963	0.193367	0.459596
PIAS1	DSB repair pathway choice/HR and HR regulation		0.1659	0.300948	0.0046293	0.0224657	0.1091	0.294594	0.00944801	0.0371172	0.0663	0.128875	0.0082645	0.0324677		0.3817	0.516	0.370124	0.654731	0.6539	0.781644	0.644326	0.794508	0.4978	0.555984	0.193367	0.459596
PIAS1	DSB repair pathway choice/HR and HR regulation		0.0814	0.192907	0.0046293	0.0224657	0.412	0.505504	0.00944801	0.0371172	0.0082	0.0308391	0.0082645	0.0324677		0.0807	0.186907	0.370124	0.654731	0.0231	0.117365	0.644326	0.794508	0.0487	0.15339	0.193367	0.459596
PIAS1	DSB repair pathway choice/HR and HR regulation		0.0785	0.191275	0.0046293	0.0224657	0.0166	0.294594	0.00944801	0.0371172	0.0562	0.114384	0.0082645	0.0324677		0.011	0.0545486	0.370124	0.654731	0.0008	0.0158769	0.644326	0.794508	0.1205	0.23823	0.193367	0.459596
PIAS1	DSB repair pathway choice/HR and HR regulation		0.0773	0.191041	0.0046293	0.0224657	0.1166	0.294594	0.00944801	0.0371172	0.0065	0.0255568	0.0082645	0.0324677		0.0085	0.0487333	0.751736	0.770529	0.424	0.609794	0.963745	0.969816	0.0003	0.00368571	0.801857	0.900717
PIAS4	DSB repair pathway choice/HR and HR regulation		0.0299	0.0975981	0.384223	0.476668	0.0316	0.294594	0.380014	0.457681	0.0398	0.0956306	0.482516	0.59861		0.2034	0.339658	0.751736	0.770529	0.2101	0.437253	0.963745	0.969816	0.3801	0.473748	0.801857	0.900717
PIAS4	DSB repair pathway choice/HR and HR regulation		0.0622	0.168134	0.384223	0.476668	0.2116	0.372892	0.380014	0.457681	0.0727	0.139746	0.482516	0.59861		0.0299	0.102856	0.751736	0.770529	0.1876	0.40997	0.963745	0.969816	0.2975	0.415019	0.801857	0.900717
PIAS4	DSB repair pathway choice/HR and HR regulation		0.1969	0.330018	0.384223	0.476668	0.3458	0.462442	0.380014	0.457681	0.0929	0.172448	0.482516	0.59861		0.8674	0.882798	0.751736	0.770529	0.4525	0.609794	0.963745	0.969816	0.4359	0.517068	0.801857	0.900717
PIAS4	DSB repair pathway choice/HR and HR regulation		0.6973	0.740079	0.384223	0.476668	0.3201	0.451461	0.380014	0.457681	0.0398	0.0956306	0.482516	0.59861		0.4648	0.562997	0.189979	0.438825	0.7889	0.857945	0.214509	0.626279	0.5295	0.580089	0.244634	0.474392
PIF1	Helicases		0.3327	0.436039	0.107279	0.198887	0.2411	0.379185	0.171805	0.314976	0.0373	0.0945232	0.0858881	0.182981		0.6906	0.73376	0.189979	0.438825	0.824	0.880298	0.214509	0.626279	0.2505	0.377947	0.244634	0.474392
PIF1	Helicases		0.0655	0.172214	0.107279	0.198887	0.1568	0.33081	0.171805	0.314976	0.0482	0.104227	0.0858881	0.182981		0.4095	0.521359	0.189979	0.438825	0.9467	0.958372	0.214509	0.626279	0.0439	0.15339	0.244634	0.474392
PIF1	Helicases		0.0319	0.10034	0.107279	0.198887	0.2174	0.372892	0.171805	0.314976	0.0215	0.0664196	0.0858881	0.182981		0.0437	0.128271	0.189979	0.438825	0.1883	0.40997	0.214509	0.626279	0.0171	0.105043	0.244634	0.474392
PIF1	Helicases		0.4231	0.519123	0.107279	0.198887	0.3125	0.446798	0.171805	0.314976	0.3619	0.437823	0.0858881	0.182981		0.0332	0.109815	0.000949288	0.00778416	0.0637	0.20984	0.0193665	0.0858408	0.1084	0.236228	0.000706692	0.00579488
PMS1	MMR		0.0001	0.00108125	0.0604189	0.141354	0.0428	0.294594	0.0243279	0.087263	0.0001	0.00115333	0.249071	0.351254		0.4156	0.521359	0.000949288	0.00778416	0.6544	0.781644	0.0193665	0.0858408	0.5447	0.592965	0.000706692	0.00579488
PMS1	MMR		0.0001	0.00108125	0.0604189	0.141354	0.0006	0.0519	0.0243279	0.087263	0.0001	0.00115333	0.249071	0.351254		0.413	0.521359	0.000949288	0.00778416	0.273	0.485856	0.0193665	0.0858408	0.7106	0.736284	0.000706692	0.00579488
PMS1	MMR		0.0001	0.00108125	0.0604189	0.141354	0.0571	0.294594	0.0243279	0.087263	0.0006	0.00546316	0.249071	0.351254		0.1918	0.333228	0.000949288	0.00778416	0.127	0.321235	0.0193665	0.0858408	0.4533	0.526808	0.000706692	0.00579488
PMS1	MMR		0.0001	0.00108125	0.0604189	0.141354	0.0004	0.0519	0.0243279	0.087263	0.0001	0.00115333	0.249071	0.351254		0.0128	0.0611556	0.000685116	0.00702244	0.0664	0.20984	0.000647541	0.0066373	0.2354	0.358308	0.00061495	0.00579488
PMS2	MMR		0.0004	0.00329524	0.000721446	0.00664854	0.0719	0.294594	0.000720693	0.00628478	0.0032	0.0158171	0.000721061	0.00664505		0.0111	0.0545486	0.000685116	0.00702244	0.0734	0.221488	0.000647541	0.0066373	0.2049	0.329854	0.00061495	0.00579488
PMS2	MMR		0.0007	0.00504583	0.000721446	0.00664854	0.0701	0.294594	0.000720693	0.00628478	0.0094	0.0338792	0.000721061	0.00664505		0.016	0.067122	0.000685116	0.00702244	0.0637	0.20984	0.000647541	0.0066373	0.2842	0.410099	0.00061495	0.00579488
PMS2	MMR		0.0007	0.00504583	0.000721446	0.00664854	0.0956	0.294594	0.000720693	0.00628478	0.0015	0.00961111	0.000721061	0.00664505		0.019	0.0721652	0.000685116	0.00702244	0.0933	0.250062	0.000647541	0.0066373	0.2664	0.395007	0.00061495	0.00579488
PMS2	MMR		0.0012	0.00768889	0.000721446	0.00664854	0.1073	0.294594	0.000720693	0.00628478	0.0073	0.0280644	0.000721061	0.00664505		0.2696	0.419618	0.0405299	0.148657	0.6323	0.781644	0.00562851	0.0355029	0.3461	0.454421	0.428661	0.595766
POLB	BER		0.3015	0.413964	0.105629	0.198887	0.453	0.528688	0.142741	0.273864	0.4026	0.480343	0.107266	0.203436		0.0403	0.124393	0.0405299	0.148657	0.6513	0.781644	0.00562851	0.0355029	0.0283	0.127897	0.428661	0.595766
POLB	BER		0.5633	0.622691	0.105629	0.198887	0.3989	0.500206	0.142741	0.273864	0.835	0.849735	0.107266	0.203436		0.1099	0.225033	0.0405299	0.148657	0.274	0.485856	0.00562851	0.0355029	0.0201	0.111523	0.428661	0.595766
POLB	BER		0.5687	0.622691	0.105629	0.198887	0.4677	0.535842	0.142741	0.273864	0.2056	0.280069	0.107266	0.203436		0.1488	0.284373	0.0405299	0.148657	0.23	0.444494	0.00562851	0.0355029	0.2885	0.410099	0.428661	0.595766
POLB	BER		0.2061	0.330782	0.105629	0.198887	0.7335	0.769064	0.142741	0.273864	0.202	0.277349	0.107266	0.203436		0.0078	0.0462621	0.886176	0.886176	0.0243	0.119417	0.336527	0.701765	0.0865	0.212443	0.280233	0.474392
POLE3	DNA replication		0.0011	0.00731923	0.00204494	0.014059	0.1026	0.294594	0.00381488	0.0185134	0.0001	0.00115333	0.00420452	0.0231248		0.2339	0.375989	0.886176	0.886176	0.8409	0.884122	0.336527	0.701765	0.088	0.212443	0.280233	0.474392
POLE3	DNA replication		0.0514	0.145774	0.00204494	0.014059	0.1286	0.304764	0.00381488	0.0185134	0.0032	0.0158171	0.00420452	0.0231248		0.1678	0.30777	0.886176	0.886176	0.0605	0.20984	0.336527	0.701765	0.0722	0.189713	0.280233	0.474392
POLE3	DNA replication		0.0772	0.191041	0.00204494	0.014059	0.118	0.294594	0.00381488	0.0185134	0.0043	0.0181439	0.00420452	0.0231248		0.4005	0.521359	0.886176	0.886176	0.0189	0.114093	0.336527	0.701765	0.2873	0.410099	0.280233	0.474392
POLE3	DNA replication		0.1401	0.269576	0.00204494	0.014059	0.0457	0.294594	0.00381488	0.0185134	0.1589	0.244932	0.00420452	0.0231248		0.2878	0.433262	0.115391	0.320749	0.3771	0.600567	0.332428	0.701765	0.0015	0.0151765	0.00449051	0.0272757
POLE4	DNA replication		0.0259	0.094458	0.332346	0.438696	0.0529	0.294594	0.380006	0.457681	0.242	0.317167	0.224867	0.328346		0.0193	0.0721652	0.115391	0.320749	0.424	0.609794	0.332428	0.701765	0	0	0.00449051	0.0272757
POLE4	DNA replication		0.0268	0.094458	0.332346	0.438696	0.0652	0.294594	0.380006	0.457681	0.1713	0.251143	0.224867	0.328346		0.036	0.11683	0.115391	0.320749	0.4516	0.609794	0.332428	0.701765	0.0003	0.00368571	0.00449051	0.0272757
POLE4	DNA replication		0.2628	0.385292	0.332346	0.438696	0.1445	0.320494	0.380006	0.457681	0.2352	0.310608	0.224867	0.328346		0.6688	0.723045	0.115391	0.320749	0.664	0.782247	0.332428	0.701765	0.0003	0.00368571	0.00449051	0.0272757
POLE4	DNA replication		0.1453	0.273227	0.332346	0.438696	0.229	0.375204	0.380006	0.457681	0.0085	0.0312872	0.224867	0.328346		0.3925	0.521359	0.751716	0.770529	0.6741	0.783414	0.785198	0.870085	0.3369	0.445745	0.626668	0.815663
POLI	TLS		0.167	0.300948	0.836723	0.902348	0.2101	0.372892	0.945227	0.945227	0.2615	0.335107	0.60372	0.686991		0.574	0.653828	0.751716	0.770529	0.1817	0.405875	0.785198	0.870085	0.1205	0.23823	0.626668	0.815663
POLI	TLS		0.1182	0.247555	0.836723	0.902348	0.1134	0.294594	0.945227	0.945227	0.4504	0.519461	0.60372	0.686991		0.1819	0.323786	0.751716	0.770529	0.4538	0.609794	0.785198	0.870085	0.1205	0.23823	0.626668	0.815663
POLI	TLS		0.3464	0.447218	0.836723	0.902348	0.3794	0.493505	0.945227	0.945227	0.6564	0.692422	0.60372	0.686991		0.2676	0.419618	0.751716	0.770529	0.0065	0.0745333	0.785198	0.870085	0.2052	0.329854	0.626668	0.815663
POLI	TLS		0.4155	0.513934	0.836723	0.902348	0.0785	0.294594	0.945227	0.945227	0.7604	0.783031	0.60372	0.686991		0.3631	0.499626	0.700902	0.756236	0.323	0.543386	0.617314	0.784802	0.2052	0.329854	0.801857	0.900717
POLM	NHEJ and MMEJ		0.6835	0.72991	0.511553	0.598625	0.0615	0.294594	0.371783	0.457681	0.524	0.581103	0.598406	0.686991		0.3024	0.440786	0.700902	0.756236	0.4658	0.619327	0.617314	0.784802	0.2052	0.329854	0.801857	0.900717
POLM	NHEJ and MMEJ		0.2243	0.346463	0.511553	0.598625	0.4489	0.528297	0.371783	0.457681	0.175	0.253066	0.598406	0.686991		0.4134	0.521359	0.700902	0.756236	0.4218	0.609794	0.617314	0.784802	0.1115	0.236765	0.801857	0.900717
POLM	NHEJ and MMEJ		0.2723	0.389321	0.511553	0.598625	0.1089	0.294594	0.371783	0.457681	0.0099	0.0349531	0.598406	0.686991		0.0275	0.0965306	0.700902	0.756236	0.0628	0.20984	0.617314	0.784802	0.0003	0.00368571	0.801857	0.900717
POLM	NHEJ and MMEJ		0.0857	0.200353	0.511553	0.598625	0.2487	0.385388	0.371783	0.457681	0.004	0.0181439	0.598406	0.686991		0.4265	0.527755	0.135916	0.332691	0.2731	0.485856	0.570285	0.784802	0.4422	0.518574	0.119158	0.300644
POLN	HR and HR regulation/TLS		0.0733	0.186484	0.969556	0.969556	0.1275	0.304764	0.625159	0.674192	0.0485	0.104227	0.777611	0.838601		0.2017	0.339658	0.135916	0.332691	0.2294	0.444494	0.570285	0.784802	0.1835	0.325381	0.119158	0.300644
POLN	HR and HR regulation/TLS		0.0657	0.172214	0.969556	0.969556	0.0397	0.294594	0.625159	0.674192	0.219	0.293698	0.777611	0.838601		0.16	0.29913	0.135916	0.332691	0.4861	0.619327	0.570285	0.784802	0.0108	0.074304	0.119158	0.300644
POLN	HR and HR regulation/TLS		0.1031	0.222954	0.969556	0.969556	0.4346	0.518523	0.625159	0.674192	0.0412	0.0976384	0.777611	0.838601		0.0815	0.186907	0.135916	0.332691	0.7675	0.857208	0.570285	0.784802	0.0914	0.212443	0.119158	0.300644
POLN	HR and HR regulation/TLS		0.3213	0.433707	0.969556	0.969556	0.5484	0.604288	0.625159	0.674192	0.1958	0.270987	0.777611	0.838601		0.2203	0.364342	0.572091	0.670163	0.6112	0.761786	0.969816	0.969816	0.3022	0.415827	0.424644	0.595766
POLQ	NHEJ and MMEJ		0.5222	0.598282	0.0358155	0.096878	0.1917	0.37263	0.0669463	0.153419	0.0361	0.0945045	0.0207298	0.0633409		0.0111	0.0545486	0.572091	0.670163	0.0671	0.20984	0.969816	0.969816	0.1415	0.259464	0.424644	0.595766
POLQ	NHEJ and MMEJ		0.002	0.011931	0.0358155	0.096878	0.0739	0.294594	0.0669463	0.153419	0.0001	0.00115333	0.0207298	0.0633409		0.0043	0.0308167	0.572091	0.670163	0.171	0.397459	0.969816	0.969816	0	0	0.424644	0.595766
POLQ	NHEJ and MMEJ		0.1021	0.222954	0.0358155	0.096878	0.0569	0.294594	0.0669463	0.153419	0.016	0.0522264	0.0207298	0.0633409		0.0455	0.129987	0.572091	0.670163	0.038	0.159415	0.969816	0.969816	0.0032	0.0289684	0.424644	0.595766
POLQ	NHEJ and MMEJ		0.044	0.126867	0.0358155	0.096878	0.0528	0.294594	0.0669463	0.153419	0.1823	0.258507	0.0207298	0.0633409		0.7087	0.747831	0.469613	0.65826	0.765	0.857208	0.269008	0.639382	0.0941	0.212963	0.766798	0.900717
PRIMPOL	TLS		0.0216	0.0849273	0.281824	0.384305	0.041	0.294594	0.23977	0.368883	0.0507	0.105654	0.310004	0.409205		0	0	0.469613	0.65826	0	0	0.269008	0.639382	0.203	0.329854	0.766798	0.900717
PRIMPOL	TLS		0.0029	0.0161839	0.281824	0.384305	0.0625	0.294594	0.23977	0.368883	0.0013	0.00931538	0.310004	0.409205		0.0153	0.067122	0.469613	0.65826	0.217	0.4384	0.269008	0.639382	0.01	0.0716667	0.766798	0.900717
PRIMPOL	TLS		0.027	0.094458	0.281824	0.384305	0.1266	0.304764	0.23977	0.368883	0.0849	0.159649	0.310004	0.409205		0.5398	0.627335	0.469613	0.65826	0.2701	0.485856	0.269008	0.639382	0.2975	0.415019	0.766798	0.900717
PRIMPOL	TLS		0.4835	0.576866	0.281824	0.384305	0.3836	0.495245	0.23977	0.368883	0.031	0.0862297	0.310004	0.409205		0.0691	0.168366	0.0706174	0.224967	0.0728	0.221488	0.0276221	0.102955	0.49	0.554474	0.286371	0.474392
PRKDC	NHEJ and MMEJ		0.0583	0.162676	0.030784	0.0891116	0.3262	0.451461	0.0473633	0.130249	0.0366	0.0945045	0.0454323	0.115328		0.0137	0.0629158	0.0706174	0.224967	0.0639	0.20984	0.0276221	0.102955	0.0046	0.03956	0.286371	0.474392
PRKDC	NHEJ and MMEJ		0.2706	0.389321	0.030784	0.0891116	0.1334	0.305254	0.0473633	0.130249	0.0119	0.0403667	0.0454323	0.115328		0	0	0.0706174	0.224967	0.0001	0.00344	0.0276221	0.102955	0.0003	0.00368571	0.286371	0.474392
PRKDC	NHEJ and MMEJ		0.1417	0.269576	0.030784	0.0891116	0.346	0.462442	0.0473633	0.130249	0.0012	0.00931538	0.0454323	0.115328		0.0021	0.0172	0.0435093	0.148657	0	0	0.269008	0.639382	0.0003	0.00368571	0.0380032	0.164014
RAD18	TLS		0.6482	0.696943	0.375933	0.476668	0.2308	0.375204	0.463662	0.532939	0.1326	0.2249	0.265081	0.361475		0.0787	0.186907	0.0435093	0.148657	0.323	0.543386	0.269008	0.639382	0.029	0.127897	0.0380032	0.164014
RAD18	TLS		0.8379	0.857732	0.375933	0.476668	0.3075	0.446798	0.463662	0.532939	0.4335	0.506726	0.265081	0.361475		0.0598	0.153773	0.0435093	0.148657	0.2297	0.444494	0.269008	0.639382	0.1205	0.23823	0.0380032	0.164014
RAD18	TLS		0.6486	0.696943	0.375933	0.476668	0.1941	0.372892	0.463662	0.532939	0.0238	0.0709897	0.265081	0.361475		0.4629	0.562997	0.0435093	0.148657	0.5087	0.643356	0.269008	0.639382	0.4432	0.518574	0.0380032	0.164014
RAD18	TLS		0.2379	0.359389	0.375933	0.476668	0.2686	0.399674	0.463662	0.532939	0.4926	0.553375	0.265081	0.361475		0.1541	0.291266	0.521988	0.670163	0.2055	0.43637	0.462501	0.781788	0.1115	0.236765	0.98181	0.98181
RECQL5	Helicases/HR and HR regulation		0.2065	0.330782	0.140714	0.229879	0.1718	0.349664	0.184097	0.323149	0.0036	0.0168324	0.146964	0.24999		0.003	0.0224348	0.521988	0.670163	0.0665	0.20984	0.462501	0.781788	0.203	0.329854	0.98181	0.98181
RECQL5	Helicases/HR and HR regulation		0.3294	0.436039	0.140714	0.229879	0.2631	0.395794	0.184097	0.323149	0.5227	0.581103	0.146964	0.24999		0.061	0.154294	0.521988	0.670163	0.1208	0.310113	0.462501	0.781788	0.3801	0.473748	0.98181	0.98181
RECQL5	Helicases/HR and HR regulation		0.2161	0.339866	0.140714	0.229879	0.3213	0.451461	0.184097	0.323149	0.0303	0.0862164	0.146964	0.24999		0.2903	0.433262	0.521988	0.670163	0.0076	0.0779059	0.462501	0.781788	0.4749	0.542085	0.98181	0.98181
RECQL5	Helicases/HR and HR regulation		0.2389	0.359389	0.140714	0.229879	0.4396	0.520896	0.184097	0.323149	0.051	0.105654	0.146964	0.24999		0	0	0.403218	0.654731	0.3993	0.604565	0.422576	0.77868	0.0001	0.00344	0.345861	0.515933
REV1	TLS		0.0001	0.00108125	0.0152144	0.0502075	0.0956	0.294594	0.0593686	0.144056	0.0001	0.00115333	0.00559161	0.0266489		0.1868	0.327853	0.403218	0.654731	0.4516	0.609794	0.422576	0.77868	0.0518	0.15339	0.345861	0.515933
REV1	TLS		0.1943	0.330018	0.0152144	0.0502075	0.1099	0.294594	0.0593686	0.144056	0.0055	0.0221279	0.00559161	0.0266489		0	0	0.403218	0.654731	0	0	0.422576	0.77868	0.0121	0.0800462	0.345861	0.515933
REV1	TLS		0.0001	0.00108125	0.0152144	0.0502075	0.0567	0.294594	0.0593686	0.144056	0.0001	0.00115333	0.00559161	0.0266489		0.6726	0.723045	0.403218	0.654731	0.4855	0.619327	0.422576	0.77868	0.0914	0.212443	0.345861	0.515933
REV1	TLS		0.005	0.0262121	0.0152144	0.0502075	0.1633	0.340372	0.0593686	0.144056	0.0014	0.00931538	0.00559161	0.0266489		0.0249	0.089225	0.460361	0.65826	0.1461	0.353932	0.612063	0.784802	0.0739	0.189713	0.263969	0.474392
RNF168	Checkpoint/DSB repair		0.0166	0.0700439	0.00673609	0.0292488	0.2136	0.372892	0.00354603	0.0185134	0.0469	0.104227	0.0133941	0.0480441		0.825	0.854819	0.460361	0.65826	0.6963	0.803783	0.612063	0.784802	0.7475	0.76988	0.263969	0.474392
RNF168	Checkpoint/DSB repair		0.0313	0.100276	0.00673609	0.0292488	0.2049	0.372892	0.00354603	0.0185134	0.167	0.24906	0.0133941	0.0480441		0.2922	0.433262	0.460361	0.65826	0.7446	0.848154	0.612063	0.784802	0.1085	0.236228	0.263969	0.474392
RNF168	Checkpoint/DSB repair		0.0015	0.00926786	0.00673609	0.0292488	0.0469	0.294594	0.00354603	0.0185134	0.0207	0.0651109	0.0133941	0.0480441		0.2708	0.419618	0.460361	0.65826	0.0097	0.0926889	0.612063	0.784802	0.4629	0.534354	0.263969	0.474392
RNF168	Checkpoint/DSB repair		0.0083	0.0398861	0.00673609	0.0292488	0.0799	0.294594	0.00354603	0.0185134	0.0036	0.0168324	0.0133941	0.0480441		0.0668	0.166516	0.00918117	0.0501904	0.0418	0.171181	0.00924095	0.0505172	0.1307	0.252589	0.105244	0.297587
RNF8	Checkpoint/DSB repair		0.1942	0.330018	0.236779	0.338205	0.2226	0.375204	0.227782	0.368471	0.4649	0.52913	0.216244	0.327342		0.1433	0.276939	0.00918117	0.0501904	0.4007	0.604565	0.00924095	0.0505172	0.0283	0.127897	0.105244	0.297587
RNF8	Checkpoint/DSB repair		0.1418	0.269576	0.236779	0.338205	0.1328	0.305254	0.227782	0.368471	0.4628	0.52913	0.216244	0.327342		0.0996	0.211921	0.00918117	0.0501904	0.0196	0.114093	0.00924095	0.0505172	0.4978	0.555984	0.105244	0.297587
RNF8	Checkpoint/DSB repair		0.4972	0.589148	0.236779	0.338205	0.1567	0.33081	0.227782	0.368471	0.2729	0.347145	0.216244	0.327342		0.016	0.067122	0.00918117	0.0501904	0.3993	0.604565	0.00924095	0.0505172	0.0528	0.15339	0.105244	0.297587
RNF8	Checkpoint/DSB repair		0.0991	0.219799	0.236779	0.338205	0.0871	0.294594	0.227782	0.368471	0.0026	0.0145097	0.216244	0.327342		0.1346	0.264645	0.403007	0.654731	0.0945	0.250062	0.873705	0.942682	0.1134	0.237863	0.266598	0.474392
SETX	Helicases		0.198	0.330018	0.134635	0.229018	0.4019	0.500206	0.343858	0.453893	0.3295	0.40428	0.0525145	0.125578		0.8304	0.855262	0.403007	0.654731	0.9017	0.934292	0.873705	0.942682	0.1899	0.329854	0.266598	0.474392
SETX	Helicases		0.2194	0.341948	0.134635	0.229018	0.5879	0.635667	0.343858	0.453893	0.0977	0.177917	0.0525145	0.125578		0.2019	0.339658	0.403007	0.654731	0.0077	0.0779059	0.873705	0.942682	0.4284	0.515278	0.266598	0.474392
SETX	Helicases		0.0333	0.102873	0.134635	0.229018	0.0219	0.294594	0.343858	0.453893	0.0032	0.0158171	0.0525145	0.125578		0.3823	0.516	0.403007	0.654731	0.4834	0.619327	0.873705	0.942682	0.2559	0.382737	0.266598	0.474392
SETX	Helicases		0.1202	0.247555	0.134635	0.229018	0.1341	0.305254	0.343858	0.453893	0.159	0.244932	0.0525145	0.125578		0.0188	0.0721652	0.13196	0.332691	0.334	0.547124	0.472108	0.781788	0.0051	0.0398727	0.0525313	0.205122
TDG	BER		0.4561	0.551785	0.132666	0.229018	0.7989	0.812998	0.227768	0.368471	0.3665	0.440309	0.0887182	0.182981		0.6318	0.701094	0.13196	0.332691	0	0	0.472108	0.781788	0.8764	0.881525	0.0525313	0.205122
TDG	BER		0.2038	0.330782	0.132666	0.229018	0.3384	0.46097	0.227768	0.368471	0.135	0.226231	0.0887182	0.182981		0.3205	0.459383	0.13196	0.332691	0.424	0.609794	0.472108	0.781788	0.2723	0.400304	0.0525313	0.205122
TDG	BER		0.3319	0.436039	0.132666	0.229018	0.2027	0.372892	0.227768	0.368471	0.5554	0.605932	0.0887182	0.182981		0.8584	0.878838	0.13196	0.332691	0.9528	0.958372	0.472108	0.781788	0.0003	0.00368571	0.0525313	0.205122
TDG	BER		0.0263	0.094458	0.132666	0.229018	0.0062	0.294594	0.227768	0.368471	0.4758	0.537996	0.0887182	0.182981		0.0524	0.138658	0.0754462	0.224967	0.2192	0.4384	0.500535	0.781788	0.0032	0.0289684	0.0169641	0.0818269
TP53BP1	Checkpoint/DSB repair/DSB repair pathway choice		0.1981	0.330018	0.957389	0.969556	0.2495	0.385388	0.742722	0.761174	0.1534	0.244932	0.860636	0.860636		0.3178	0.459341	0.0754462	0.224967	0.6403	0.781644	0.500535	0.781788	0.1307	0.252589	0.0169641	0.0818269
TP53BP1	Checkpoint/DSB repair/DSB repair pathway choice		0.7604	0.797268	0.957389	0.969556	0.2622	0.395794	0.742722	0.761174	0.5785	0.617781	0.860636	0.860636		0.0501	0.136781	0.0754462	0.224967	0.1817	0.405875	0.500535	0.781788	0	0	0.0169641	0.0818269
TP53BP1	Checkpoint/DSB repair/DSB repair pathway choice		0.2146	0.339866	0.957389	0.969556	0.1445	0.320494	0.742722	0.761174	0.0324	0.0862338	0.860636	0.860636		0.0461	0.129987	0.0754462	0.224967	0.1331	0.331786	0.500535	0.781788	0.019	0.108933	0.0169641	0.0818269
TP53BP1	Checkpoint/DSB repair/DSB repair pathway choice		0.2563	0.378974	0.957389	0.969556	0.2703	0.399674	0.742722	0.761174	0.0119	0.0403667	0.860636	0.860636		0.4913	0.586831	0.535222	0.670163	0.664	0.782247	0.712458	0.85914	0.6246	0.671441	0.237391	0.474392
TP53	Checkpoint/DSB repair		0.8374	0.857732	0.0960826	0.195724	0.7661	0.793625	0.292126	0.398354	0.4067	0.481912	0.0709403	0.162571		0.0915	0.199215	0.535222	0.670163	0.0012	0.0158769	0.712458	0.85914	0.3543	0.461664	0.237391	0.474392
TP53	Checkpoint/DSB repair		0.0116	0.0514564	0.0960826	0.195724	0.2132	0.372892	0.292126	0.398354	0.0001	0.00115333	0.0709403	0.162571		0.5343	0.625167	0.535222	0.670163	0.9338	0.956033	0.712458	0.85914	0.0941	0.212963	0.237391	0.474392
TP53	Checkpoint/DSB repair		0.5277	0.599209	0.0960826	0.195724	0.4003	0.500206	0.292126	0.398354	0.0304	0.0862164	0.0709403	0.162571		0.1807	0.323786	0.635079	0.723284	0.3894	0.604565	0.750538	0.870085	0.322	0.4296	0.885082	0.942555
UNG	BER		0.0807	0.192907	0.00845518	0.0332168	0.3559	0.470005	0.00462574	0.0200854	0.047	0.104227	0.0172403	0.0568932		0.2775	0.426161	0.635079	0.723284	0.0836	0.243715	0.750538	0.870085	0.019	0.108933	0.885082	0.942555
UNG	BER		0.1802	0.321388	0.00845518	0.0332168	0.5128	0.568682	0.00462574	0.0200854	0.1614	0.244932	0.0172403	0.0568932		0.1191	0.241002	0.635079	0.723284	0.1652	0.389238	0.750538	0.870085	0.0439	0.15339	0.885082	0.942555
UNG	BER		0.0968	0.217486	0.00845518	0.0332168	0.5104	0.568682	0.00462574	0.0200854	0.2265	0.301419	0.0172403	0.0568932		0.6911	0.73376	0.635079	0.723284	0.7892	0.857945	0.750538	0.870085	0.8168	0.831299	0.885082	0.942555
UNG	BER		0.1378	0.269576	0.00845518	0.0332168	0.4856	0.549077	0.00462574	0.0200854	0.1461	0.238643	0.0172403	0.0568932		0.1354	0.264645	0.460321	0.65826	0.1445	0.353932	0.175409	0.564061	0.4359	0.517068	0.675482	0.852146
WRN	Helicases/HR and HR regulation		0.0595	0.163389	0.0544235	0.138152	0.0336	0.294594	0.0753042	0.159297	0.1605	0.244932	0.0364804	0.0970851		0.0831	0.188068	0.460321	0.65826	0.5619	0.705451	0.175409	0.564061	0.0696	0.189713	0.675482	0.852146
WRN	Helicases/HR and HR regulation		0.0029	0.0161839	0.0544235	0.138152	0.1503	0.325024	0.0753042	0.159297	0.0001	0.00115333	0.0364804	0.0970851		0.4095	0.521359	0.460321	0.65826	0.4349	0.609794	0.175409	0.564061	0.1864	0.327151	0.675482	0.852146
WRN	Helicases/HR and HR regulation		0.0909	0.209676	0.0544235	0.138152	0.2325	0.375204	0.0753042	0.159297	0.1889	0.265689	0.0364804	0.0970851		0.0426	0.128271	0.460321	0.65826	0.7667	0.857208	0.175409	0.564061	0.0068	0.0508522	0.675482	0.852146
WRN	Helicases/HR and HR regulation		0.2938	0.406619	0.0544235	0.138152	0.1869	0.371652	0.0753042	0.159297	0.0377	0.0945232	0.0364804	0.0970851		0.3483	0.491046	0.252183	0.536849	0.4522	0.609794	0.58029	0.784802	0.0999	0.223153	0.0898547	0.297587
XRCC4	NHEJ and MMEJ		0.5334	0.599209	0.167115	0.262609	0.809	0.818462	0.245922	0.368883	0.3239	0.402719	0.115848	0.20735		0.0695	0.168366	0.252183	0.536849	0.0788	0.233683	0.58029	0.784802	0.3607	0.462988	0.0898547	0.297587
XRCC4	NHEJ and MMEJ		0.4334	0.528015	0.167115	0.262609	0.1192	0.294594	0.245922	0.368883	0.0474	0.104227	0.115848	0.20735		0.5668	0.653828	0.252183	0.536849	0.4732	0.619327	0.58029	0.784802	0.6285	0.671441	0.0898547	0.297587
XRCC4	NHEJ and MMEJ		0.9746	0.9746	0.167115	0.262609	0.3969	0.500206	0.245922	0.368883	0.3259	0.402719	0.115848	0.20735		0.1014	0.212693	0.252183	0.536849	0.424	0.609794	0.58029	0.784802	0.2842	0.410099	0.0898547	0.297587
XRCC4	NHEJ and MMEJ		0.3681	0.471713	0.167115	0.262609	0.4296	0.517919	0.245922	0.368883	0.308	0.386116	0.115848	0.20735

## Sheet: Supplementary Table S2
Compound	Group	SBS	ALL Spectrum P-value	ALL Spectrum P-corrected	ALL Burden P-value	ALL Burden P-corrected	EARLY Spectrum P-value	EARLY Spectrum P-corrected	EARLY Burden P-value	EARLY Burden P-corrected	LATE Spectrum P-value	LATE Spectrum P-corrected	LATE Burden P-value	LATE Burden P-corrected	INDELs	ALL Spectrum P-value	ALL Spectrum P-corrected	EARLY Burden P-value	EARLY Burden P-corrected	LATE Burden P-value	LATE Burden P-corrected
1,4-Benzoquinone (5 uM)_s1	Others		0.185965	0.376985	0.0402928	0.0737001	0.00260652	0.0563008	0.273036	0.392575	0.282306	0.617143	0.024656	0.0520116		0.8083	0.888208	0.0700663	0.248381	0.204543	0.454715
1,4-Benzoquinone (5 uM)_s3	Others		0.871579	0.922593	0.0402928	0.0737001	0.634887	0.839606	0.273036	0.392575	0.442506	0.742715	0.024656	0.0520116		0.8083	0.888208	0.0700663	0.248381	0.204543	0.454715
1,6-DNP (0.09 uM)_s1	Nitro-PAHs		0.106967	0.252974	0.00547535	0.0142556	0.430677	0.770946	0.00590785	0.015809	0.195088	0.543574	0.00626746	0.0174163		0.0144237	0.0817343	0.133841	0.3423	0.0101241	0.0650194
1,6-DNP (0.09 uM)_s2	Nitro-PAHs		0.424361	0.608376	0.00547535	0.0142556	0.438997	0.770946	0.00590785	0.015809	0.205614	0.546942	0.00626746	0.0174163		0.0144237	0.0817343	0.133841	0.3423	0.0101241	0.0650194
1,6-DNP (0.09 uM)_s3	Nitro-PAHs		0.0249624	0.0905865	0.00547535	0.0142556	0.137945	0.446941	0.00590785	0.015809	0.36401	0.680052	0.00626746	0.0174163		0.0144237	0.0817343	0.133841	0.3423	0.0101241	0.0650194
1,8-DNP (0.125 uM)_s1	Nitro-PAHs		0.0268672	0.0956589	0.00352502	0.0127028	0.17584	0.48694	0.00366329	0.0113854	0.212732	0.551401	0.00352028	0.013445		0.00348159	0.0345666	0.0035785	0.0430911	0.00746557	0.0632975
1,8-DNP (0.125 uM)_s2	Nitro-PAHs		0.00491228	0.0244858	0.00352502	0.0127028	0.122607	0.418153	0.00366329	0.0113854	0.0960401	0.409434	0.00352028	0.013445		0.00348159	0.0345666	0.0035785	0.0430911	0.00746557	0.0632975
1,8-DNP (0.125 uM)_s3	Nitro-PAHs		0.0533333	0.16	0.00352502	0.0127028	0.254536	0.614737	0.00366329	0.0113854	0.27589	0.616471	0.00352028	0.013445		0.00348159	0.0345666	0.0035785	0.0430911	0.00746557	0.0632975
1,8-DNP (8 uM)_s1	Nitro-PAHs		0.00200501	0.0120301	0.00311625	0.0127028	0.0677694	0.313676	0.00310883	0.0113854	0.16411	0.50162	0.00311196	0.013445		0.00294499	0.0345666	0.00289098	0.0410265	0.00286393	0.0510647
1,8-DNP (8 uM)_s2	Nitro-PAHs		0.00300752	0.0174006	0.00311625	0.0127028	0.0996491	0.376933	0.00310883	0.0113854	0.154185	0.496866	0.00311196	0.013445		0.00294499	0.0345666	0.00289098	0.0410265	0.00286393	0.0510647
1,8-DNP (8 uM)_s3	Nitro-PAHs		0.0173434	0.0702406	0.00311625	0.0127028	0.25614	0.614737	0.00310883	0.0113854	0.262256	0.598386	0.00311196	0.013445		0.00294499	0.0345666	0.00289098	0.0410265	0.00286393	0.0510647
1-Nitropyrene (1.75 uM) + S9_s1	Nitro-PAHs		0.943158	0.954947	0.105181	0.172712	0.836291	0.945889	0.0821938	0.142239	0.875789	0.928474	0.649793	0.76689		0.19374	0.399935	0.407877	0.658527	0.4173	0.667706
1-Nitropyrene (1.75 uM) + S9_s2	Nitro-PAHs		0.689123	0.814875	0.105181	0.172712	0.774436	0.905839	0.0821938	0.142239	0.514085	0.754122	0.649793	0.76689		0.19374	0.399935	0.407877	0.658527	0.4173	0.667706
1-Nitropyrene (2.5 uM) + S9_s1	Nitro-PAHs		0.245414	0.449415	0.433789	0.528966	0.102857	0.378701	0.136859	0.219734	0.477393	0.754122	0.850968	0.90749		0.540326	0.728122	0.230909	0.483346	0.550707	0.748899
1-Nitropyrene (2.5 uM) + S9_s2	Nitro-PAHs		0.0640602	0.178647	0.433789	0.528966	0.370025	0.726988	0.136859	0.219734	0.00250627	0.0541353	0.850968	0.90749		0.540326	0.728122	0.230909	0.483346	0.550707	0.748899
2,6-Dimethylaniline (11 mM) + S9_s1	Aromatic Amines		0.00240602	0.0141736	0.256386	0.359687	0.175338	0.48694	0.790085	0.8584	0.000401003	0.0185607	0.347502	0.471494		0.470289	0.666243	0.79451	0.85042	0.423944	0.667706
2,6-Dimethylaniline (11 mM) + S9_s2	Aromatic Amines		0.631479	0.775243	0.256386	0.359687	0.706165	0.860141	0.790085	0.8584	0.435088	0.734211	0.347502	0.471494		0.470289	0.666243	0.79451	0.85042	0.423944	0.667706
2,6-Dimethylaniline (3.8 mM)_s1	Aromatic Amines		0.540952	0.700352	0.372229	0.486761	0.427769	0.770946	0.126832	0.210658	0.56792	0.776397	0.956298	0.969243		0.405546	0.620121	0.215515	0.4683	0.812263	0.906347
2,6-Dimethylaniline (3.8 mM)_s2	Aromatic Amines		0.777243	0.87296	0.372229	0.486761	0.491028	0.790322	0.126832	0.210658	0.660952	0.826828	0.956298	0.969243		0.405546	0.620121	0.215515	0.4683	0.812263	0.906347
2-Naphthylamine (200 uM)_s3	Aromatic Amines		0.269574	0.464585	0.429535	0.528966	0.45985	0.778395	0.868405	0.925085	0.163308	0.50162	0.174722	0.271477		0.202264	0.408772	0.167163	0.399258	0.744654	0.889378
2-Naphthylamine (200 uM)_s4	Aromatic Amines		0.390877	0.58976	0.429535	0.528966	0.317794	0.683396	0.868405	0.925085	0.697644	0.831614	0.174722	0.271477		0.202264	0.408772	0.167163	0.399258	0.744654	0.889378
2-Naphthylamine (200 uM)_s5	Aromatic Amines		0.2401	0.444528	0.429535	0.528966	0.64381	0.845826	0.868405	0.925085	0.0778947	0.377594	0.174722	0.271477		0.202264	0.408772	0.167163	0.399258	0.744654	0.889378
2-Naphthylamine (200 uM) + HS9_s1	Aromatic Amines		0.111479	0.25985	0.146352	0.228626	0.161604	0.46336	0.561976	0.662903	0.313283	0.650665	0.105572	0.181593		0.160875	0.363226	0.68171	0.80414	0.151389	0.39059
2-Naphthylamine (200 uM) + HS9_s2	Aromatic Amines		0.78005	0.87296	0.146352	0.228626	0.872782	0.951374	0.561976	0.662903	0.192882	0.543574	0.105572	0.181593		0.160875	0.363226	0.68171	0.80414	0.151389	0.39059
2-Naphthylamine (200 uM) + HS9_s5	Aromatic Amines		0.0429073	0.14252	0.146352	0.228626	0.101454	0.377827	0.561976	0.662903	0.196291	0.543574	0.105572	0.181593		0.160875	0.363226	0.68171	0.80414	0.151389	0.39059
2-Naphthylamine (400 uM) + S9_s1	Aromatic Amines		0.4401	0.619967	0.943839	0.97071	0.579148	0.805339	0.881743	0.925085	0.385163	0.696404	0.796145	0.874851		0.087329	0.252381	0.0856604	0.252611	0.149163	0.39059
2-Naphthylamine (400 uM) + S9_s2	Aromatic Amines		0.402607	0.58976	0.943839	0.97071	0.651729	0.848033	0.881743	0.925085	0.65584	0.825879	0.796145	0.874851		0.087329	0.252381	0.0856604	0.252611	0.149163	0.39059
2-Nitrofluorene (10 uM)_s1	Nitro-PAHs		0.076391	0.201225	0.380676	0.489464	0.0272682	0.245691	0.515801	0.621111	0.705464	0.834198	0.243425	0.362628		0.105821	0.283168	0.0756314	0.248381	0.741258	0.889378
2-Nitrofluorene (10 uM)_s2	Nitro-PAHs		0.245514	0.449415	0.380676	0.489464	0.552982	0.798605	0.515801	0.621111	0.581554	0.783862	0.243425	0.362628		0.105821	0.283168	0.0756314	0.248381	0.741258	0.889378
2-Nitrofluorene (40 uM)_s1	Nitro-PAHs		0.00451128	0.0228383	0.382764	0.489464	0.0344862	0.251729	0.379173	0.480619	0.0252632	0.21321	0.459828	0.572803		0.0123149	0.0790891	0.0225129	0.151307	0.0285683	0.133165
2-Nitrofluorene (40 uM)_s2	Nitro-PAHs		0.255639	0.4505	0.382764	0.489464	0.449925	0.771514	0.379173	0.480619	0.113283	0.44275	0.459828	0.572803		0.0123149	0.0790891	0.0225129	0.151307	0.0285683	0.133165
2-Nitrofluorene (40 uM)_s3	Nitro-PAHs		0.0853133	0.221132	0.382764	0.489464	0.0911278	0.369068	0.379173	0.480619	0.23619	0.568656	0.459828	0.572803		0.0123149	0.0790891	0.0225129	0.151307	0.0285683	0.133165
2-Nitrotoluene (4.6 mM) + S9_s1	Nitro-PAHs		0.943158	0.954947	0.402302	0.509935	0.583158	0.807449	0.132771	0.218015	0.473484	0.754122	0.7661	0.85815		0.513949	0.710676	0.164827	0.399258	0.622395	0.825101
2-Nitrotoluene (4.6 mM) + S9_s2	Nitro-PAHs		0.39589	0.58976	0.402302	0.509935	0.384361	0.750198	0.132771	0.218015	0.346165	0.66942	0.7661	0.85815		0.513949	0.710676	0.164827	0.399258	0.622395	0.825101
3-NBA (0.025 uM)_s1	Nitro-PAHs		0.000701754	0.00598338	0.00382403	0.0127028	0.0945363	0.37393	0.00381528	0.0113854	0.00280702	0.0554091	0.00414051	0.013445		0.0248182	0.103949	0.11535	0.312495	0.0333299	0.14516
3-NBA (0.025 uM)_s2	Nitro-PAHs		0.0610526	0.175054	0.00382403	0.0127028	0.82005	0.941955	0.00381528	0.0113854	0.0237594	0.21321	0.00414051	0.013445		0.0248182	0.103949	0.11535	0.312495	0.0333299	0.14516
3-NBA (0.025 uM)_s3	Nitro-PAHs		0.0134336	0.0584662	0.00382403	0.0127028	0.143158	0.450953	0.00381528	0.0113854	0.287719	0.617143	0.00414051	0.013445		0.0248182	0.103949	0.11535	0.312495	0.0333299	0.14516
3-NBA (0.1 uM)_s2	Nitro-PAHs		0.000902256	0.00664388	0.00311625	0.0127028	0.0254637	0.245691	0.00310883	0.0113854	0.0814035	0.377594	0.00311196	0.013445		0.00332703	0.0345666	0.0042826	0.0458397	0.00309249	0.0510647
3-NBA (0.1 uM)_s3	Nitro-PAHs		0.00501253	0.024607	0.00311625	0.0127028	0.117995	0.411429	0.00310883	0.0113854	0.10807	0.44275	0.00311196	0.013445		0.00332703	0.0345666	0.0042826	0.0458397	0.00309249	0.0510647
3-NBA (0.1 uM)_s4	Nitro-PAHs		0.116892	0.266712	0.00311625	0.0127028	0.663058	0.855899	0.00310883	0.0113854	0.477794	0.754122	0.00311196	0.013445		0.00332703	0.0345666	0.0042826	0.0458397	0.00309249	0.0510647
4-ABP (300 uM) + S9_s1	Aromatic Amines		0.253534	0.4505	0.0209418	0.042323	0.521203	0.796391	0.0184435	0.0403801	0.811729	0.894559	0.036602	0.0678076		0.844303	0.910461	0.586392	0.771598	0.430731	0.667706
4-ABP (300 uM) + S9_s2	Aromatic Amines		0.844211	0.905709	0.0209418	0.042323	0.78807	0.91847	0.0184435	0.0403801	0.845714	0.915753	0.036602	0.0678076		0.844303	0.910461	0.586392	0.771598	0.430731	0.667706
4-ABP (40 uM) + S9_s1	Aromatic Amines		0.0725815	0.192757	0.158861	0.242915	0.0100251	0.154672	0.46653	0.578658	0.136441	0.472705	0.070551	0.123571		0.790475	0.888208	0.394898	0.652146	0.0852862	0.26791
4-ABP (40 uM) + S9_s2	Aromatic Amines		0.780551	0.87296	0.158861	0.242915	0.738546	0.882985	0.46653	0.578658	0.518195	0.756285	0.070551	0.123571		0.790475	0.888208	0.394898	0.652146	0.0852862	0.26791
5-Methylchrysene (1.6 uM) + S9_s1	PAHs		0.000100251	0.00120301	0.00311625	0.0127028	0.0184461	0.221353	0.00310883	0.0113854	0.0308772	0.232656	0.00311196	0.013445		0.126223	0.306542	0.453471	0.698525	0.0721937	0.231822
5-Methylchrysene (1.6 uM) + S9_s2	PAHs		0.000100251	0.00120301	0.00311625	0.0127028	0.0136341	0.192063	0.00310883	0.0113854	0.0290727	0.229745	0.00311196	0.013445		0.126223	0.306542	0.453471	0.698525	0.0721937	0.231822
5-Methylchrysene (1.6 uM) + S9_s3	PAHs		0.000100251	0.00120301	0.00311625	0.0127028	0.0236591	0.245691	0.00310883	0.0113854	0.0183459	0.191744	0.00311196	0.013445		0.126223	0.306542	0.453471	0.698525	0.0721937	0.231822
6-Nitrochrysene (0.78 uM)_s1	Nitro-PAHs		0.000701754	0.00598338	0.00311625	0.0127028	0.0381955	0.251729	0.00310883	0.0113854	0.0565414	0.332352	0.00311196	0.013445		0.101561	0.276898	0.176039	0.410285	0.255391	0.525432
6-Nitrochrysene (0.78 uM)_s2	Nitro-PAHs		0.000100251	0.00120301	0.00311625	0.0127028	0.0295739	0.245691	0.00310883	0.0113854	0.0170426	0.188391	0.00311196	0.013445		0.101561	0.276898	0.176039	0.410285	0.255391	0.525432
6-Nitrochrysene (0.78 uM)_s5	Nitro-PAHs		0.00120301	0.00795458	0.00311625	0.0127028	0.0514286	0.257851	0.00310883	0.0113854	0.0760902	0.377594	0.00311196	0.013445		0.101561	0.276898	0.176039	0.410285	0.255391	0.525432
6-Nitrochrysene (12.5 uM) + S9_s1	Nitro-PAHs		0.0109273	0.0496241	0.00382403	0.0127028	0.316591	0.683396	0.00366329	0.0113854	0.129825	0.461092	0.00397679	0.013445		0.063774	0.212026	0.108986	0.31185	0.169686	0.397737
6-Nitrochrysene (12.5 uM) + S9_s2	Nitro-PAHs		0.172932	0.363832	0.00382403	0.0127028	0.244211	0.604002	0.00366329	0.0113854	0.450226	0.746239	0.00397679	0.013445		0.063774	0.212026	0.108986	0.31185	0.169686	0.397737
6-Nitrochrysene (12.5 uM) + S9_s3	Nitro-PAHs		0.0345865	0.121193	0.00382403	0.0127028	0.318496	0.683396	0.00366329	0.0113854	0.328722	0.665662	0.00397679	0.013445		0.063774	0.212026	0.108986	0.31185	0.169686	0.397737
6-Nitrochrysene (50 uM)_s1	Nitro-PAHs		0.000200501	0.00209556	0.0155798	0.0334815	0.040401	0.251729	0.0155536	0.0345768	0.0238596	0.21321	0.0155647	0.0338209		0.0178812	0.0890979	0.0185081	0.140759	0.0228153	0.111757
6-Nitrochrysene (50 uM)_s2	Nitro-PAHs		0.000100251	0.00120301	0.0155798	0.0334815	0.0328822	0.251729	0.0155536	0.0345768	0.0171429	0.188391	0.0155647	0.0338209		0.0178812	0.0890979	0.0185081	0.140759	0.0228153	0.111757
6-Nitrochrysene (50 uM) + S9_s1	Nitro-PAHs		0.000501253	0.00464017	0.0155798	0.0334815	0.0517293	0.257851	0.0155536	0.0345768	0.035589	0.252082	0.0155647	0.0338209		0.0150323	0.0819684	0.0491114	0.208723	0.0147403	0.0906371
6-Nitrochrysene (50 uM) + S9_s2	Nitro-PAHs		0.000300752	0.00295284	0.0155798	0.0334815	0.0466165	0.251729	0.0155536	0.0345768	0.0256642	0.21321	0.0155647	0.0338209		0.0150323	0.0819684	0.0491114	0.208723	0.0147403	0.0906371
AAI (1.25 uM)_s1	Others		0.000100251	0.00120301	0.00311625	0.0127028	0.0295739	0.245691	0.00310883	0.0113854	0.0120301	0.162406	0.00311196	0.013445		0.0222195	0.0972944	0.054447	0.212637	0.0361644	0.14516
AAI (1.25 uM)_s2	Others		0.000100251	0.00120301	0.00311625	0.0127028	0.0203509	0.235489	0.00310883	0.0113854	0.0174436	0.188391	0.00311196	0.013445		0.0222195	0.0972944	0.054447	0.212637	0.0361644	0.14516
AAI (1.25 uM)_s3	Others		0.000100251	0.00120301	0.00311625	0.0127028	0.0153383	0.207068	0.00310883	0.0113854	0.0141353	0.183194	0.00311196	0.013445		0.0222195	0.0972944	0.054447	0.212637	0.0361644	0.14516
AAII (37.5 uM)_s4	Others		0.0962406	0.241721	0.015756	0.0334815	0.492732	0.790322	0.0104165	0.0244745	0.532231	0.767437	0.0674459	0.121067		0.275043	0.484679	0.255889	0.483346	0.273571	0.525432
AAII (37.5 uM)_s5	Others		0.22406	0.428752	0.015756	0.0334815	0.274085	0.652968	0.0104165	0.0244745	0.533133	0.767437	0.0674459	0.121067		0.275043	0.484679	0.255889	0.483346	0.273571	0.525432
AAII (37.5 uM)_s6	Others		0.887118	0.930182	0.015756	0.0334815	0.927719	0.965156	0.0104165	0.0244745	0.511278	0.754122	0.0674459	0.121067		0.275043	0.484679	0.255889	0.483346	0.273571	0.525432
AFB1 (0.25 uM) + S9_s1	Others		0.00200501	0.0120301	0.627469	0.725354	0.0267669	0.245691	0.754149	0.825564	0.130927	0.461092	0.447639	0.564925		0.790475	0.888208	0.750258	0.832762	0.893995	0.924731
AFB1 (0.25 uM) + S9_s2	Others		0.428872	0.60945	0.627469	0.725354	0.518897	0.796391	0.754149	0.825564	0.548872	0.767437	0.447639	0.564925		0.790475	0.888208	0.750258	0.832762	0.893995	0.924731
AZ20 (0.9375 uM)_s1	DNA Damage Response Inhibitors		0.58396	0.731893	0.649837	0.737262	0.674586	0.860137	0.531084	0.634229	0.233083	0.568656	0.820403	0.887947		0.361445	0.57615	0.33377	0.55757	0.479673	0.693128
AZ20 (0.9375 uM)_s2	DNA Damage Response Inhibitors		0.103358	0.24743	0.649837	0.737262	0.0867168	0.360208	0.531084	0.634229	0.722807	0.845449	0.820403	0.887947		0.361445	0.57615	0.33377	0.55757	0.479673	0.693128
AZD7762 (1.625 uM)_s1	DNA Damage Response Inhibitors		0.292531	0.485395	0.0236932	0.0462658	0.594887	0.816261	0.0200572	0.0426216	0.460551	0.75363	0.0289537	0.0577078		0.264951	0.475594	0.785588	0.847145	0.169768	0.397737
AZD7762 (1.625 uM)_s2	DNA Damage Response Inhibitors		0.563409	0.71586	0.0236932	0.0462658	0.909373	0.96467	0.0200572	0.0426216	0.696541	0.831614	0.0289537	0.0577078		0.264951	0.475594	0.785588	0.847145	0.169768	0.397737
Acetaldehyde (0.9 mM)_s1	Aldehydes		0.872481	0.922593	0.594546	0.69847	0.858747	0.949604	0.64413	0.744614	0.572932	0.779958	0.490885	0.601126		0.544202	0.728122	0.194815	0.446838	0.830289	0.908914
Acetaldehyde (0.9 mM)_s2	Aldehydes		0.26797	0.464585	0.594546	0.69847	0.357895	0.717177	0.64413	0.744614	0.119398	0.455119	0.490885	0.601126		0.544202	0.728122	0.194815	0.446838	0.830289	0.908914
Acetaldehyde (12 mM)_s1	Aldehydes		0.0942356	0.240412	0.173214	0.259372	0.0455138	0.251729	0.243379	0.3607	0.291429	0.617143	0.406642	0.534179		0.958542	0.977478	0.990764	0.995382	0.935357	0.951824
Acetaldehyde (12 mM)_s3	Aldehydes		0.724912	0.844862	0.173214	0.259372	0.41213	0.768784	0.243379	0.3607	0.993784	0.993784	0.406642	0.534179		0.958542	0.977478	0.990764	0.995382	0.935357	0.951824
Acrolein (5 uM)_s1	Others		0.40802	0.590172	0.760166	0.816684	0.759799	0.893822	0.748207	0.825312	0.444712	0.742715	0.138986	0.229526		0.595152	0.747821	0.812441	0.863218	0.273469	0.525432
Acrolein (5 uM)_s2	Others		0.4	0.58976	0.760166	0.816684	0.313784	0.683396	0.748207	0.825312	0.289825	0.617143	0.138986	0.229526		0.595152	0.747821	0.812441	0.863218	0.273469	0.525432
Acrylamide (9.5 mM) + S9_s1	Others		0.405915	0.58976	0.621925	0.724743	0.619649	0.831089	0.689672	0.778574	0.385764	0.696404	0.655425	0.76689		0.36755	0.57615	0.594377	0.771598	0.423944	0.667706
Acrylamide (9.5 mM) + S9_s2	Others		0.369724	0.573161	0.621925	0.724743	0.46787	0.778395	0.689672	0.778574	0.623158	0.809313	0.655425	0.76689		0.36755	0.57615	0.594377	0.771598	0.423944	0.667706
BPDE (0.125 uM)_s1	PAHs		0.000100251	0.00120301	0.00311625	0.0127028	0.00531328	0.101265	0.00310883	0.0113854	0.00120301	0.0383869	0.00311196	0.013445		0.00294499	0.0345666	0.00289098	0.0410265	0.00286393	0.0510647
BPDE (0.125 uM)_s2	PAHs		0.000100251	0.00120301	0.00311625	0.0127028	0.00761905	0.129925	0.00310883	0.0113854	0.0112281	0.158169	0.00311196	0.013445		0.00294499	0.0345666	0.00289098	0.0410265	0.00286393	0.0510647
BPDE (0.125 uM)_s3	PAHs		0.000100251	0.00120301	0.00311625	0.0127028	0.00521303	0.101265	0.00310883	0.0113854	0.00561404	0.0957341	0.00311196	0.013445		0.00294499	0.0345666	0.00289098	0.0410265	0.00286393	0.0510647
BaP (0.39 uM) + S9_s1	PAHs		0.0135338	0.0584662	0.00352502	0.0127028	0.10005	0.376933	0.00366329	0.0113854	0.230877	0.568656	0.00344899	0.013445		0.00358823	0.0345666	0.00533773	0.0514201	0.00365502	0.0510647
BaP (0.39 uM) + S9_s2	PAHs		0.0170426	0.0698963	0.00352502	0.0127028	0.155589	0.457927	0.00366329	0.0113854	0.365213	0.680052	0.00344899	0.013445		0.00358823	0.0345666	0.00533773	0.0514201	0.00365502	0.0510647
BaP (0.39 uM) + S9_s3	PAHs		0.0501253	0.15616	0.00352502	0.0127028	0.197293	0.532692	0.00366329	0.0113854	0.655038	0.825879	0.00344899	0.013445		0.00358823	0.0345666	0.00533773	0.0514201	0.00365502	0.0510647
BaP (2 uM) + S9_s1	PAHs		0.000902256	0.00664388	0.00324744	0.0127028	0.0506266	0.257851	0.00323976	0.0113854	0.0305764	0.232656	0.00337905	0.013445		0.00294499	0.0345666	0.00298116	0.0410265	0.00286392	0.0510647
BaP (2 uM) + S9_s2	PAHs		0.000501253	0.00464017	0.00324744	0.0127028	0.0282707	0.245691	0.00323976	0.0113854	0.0100251	0.158169	0.00337905	0.013445		0.00294499	0.0345666	0.00298116	0.0410265	0.00286392	0.0510647
BaP (2 uM) + S9_s3	PAHs		0.00120301	0.00795458	0.00324744	0.0127028	0.0443108	0.251729	0.00323976	0.0113854	0.035188	0.252082	0.00337905	0.013445		0.00294499	0.0345666	0.00298116	0.0410265	0.00286392	0.0510647
Benzidine (200 uM)_s1	Aromatic Amines		0.0659649	0.179602	0.00414591	0.0128835	0.360802	0.717177	0.00381528	0.0113854	0.349073	0.66942	0.00397679	0.013445		0.221189	0.423336	0.263851	0.4888	0.259397	0.525432
Benzidine (200 uM)_s2	Aromatic Amines		0.108672	0.255142	0.00414591	0.0128835	0.237393	0.596244	0.00381528	0.0113854	0.92401	0.956483	0.00397679	0.013445		0.221189	0.423336	0.263851	0.4888	0.259397	0.525432
Benzidine (200 uM)_s3	Aromatic Amines		0.431479	0.610476	0.00414591	0.0128835	0.70416	0.860141	0.00381528	0.0113854	0.804612	0.894559	0.00397679	0.013445		0.221189	0.423336	0.263851	0.4888	0.259397	0.525432
Benzidine (900 uM) + S9_s1	Aromatic Amines		0.334937	0.531424	0.137703	0.221358	0.406516	0.768784	0.31708	0.436362	0.558997	0.767437	0.112612	0.18812		0.190866	0.399713	0.240394	0.483346	0.380036	0.653753
Benzidine (900 uM) + S9_s2	Aromatic Amines		0.10386	0.24743	0.137703	0.221358	0.467469	0.778395	0.31708	0.436362	0.413333	0.71234	0.112612	0.18812		0.190866	0.399713	0.240394	0.483346	0.380036	0.653753
Benzidine (900 uM) + S9_s3	Aromatic Amines		0.635188	0.776607	0.137703	0.221358	0.520201	0.796391	0.31708	0.436362	0.579248	0.783862	0.112612	0.18812		0.190866	0.399713	0.240394	0.483346	0.380036	0.653753
Bleomycin (0.188 uM)_s1	Drug Therapy		0.641604	0.781503	0.0908956	0.155437	0.340652	0.716696	0.161072	0.24893	0.602907	0.797314	0.106819	0.181593		0.425352	0.627176	0.0804857	0.251945	0.394428	0.667706
Bleomycin (0.188 uM)_s2	Drug Therapy		0.505363	0.678213	0.0908956	0.155437	0.294637	0.677037	0.161072	0.24893	0.677293	0.831614	0.106819	0.181593		0.425352	0.627176	0.0804857	0.251945	0.394428	0.667706
Cadmium chloride (2.5 uM)_s1	Metal Salts		0.38005	0.581307	1	1	0.0845113	0.360208	0.937595	0.944129	0.942456	0.966316	0.962536	0.969243		0.0456671	0.162936	0.114094	0.312495	0.0529913	0.191003
Cadmium chloride (2.5 uM)_s2	Metal Salts		0.585063	0.731893	1	1	0.806617	0.933371	0.937595	0.944129	0.486216	0.754122	0.962536	0.969243		0.0456671	0.162936	0.114094	0.312495	0.0529913	0.191003
Camptothecin (0.0063 uM)_s1	Drug Therapy		0.208622	0.404751	0.981266	0.988104	0.410326	0.768784	0.376307	0.480619	0.142857	0.477172	0.718765	0.824298		0.234097	0.442184	0.230909	0.483346	0.430731	0.667706
Camptothecin (0.0063 uM)_s2	Drug Therapy		0.154386	0.333474	0.981266	0.988104	0.389574	0.75582	0.376307	0.480619	0.583058	0.783862	0.718765	0.824298		0.234097	0.442184	0.230909	0.483346	0.430731	0.667706
Carboplatin (5 uM)_s1	Drug Therapy		0.034787	0.121193	0.00547535	0.0142556	0.153083	0.457927	0.00413658	0.0113854	0.286917	0.617143	0.00614729	0.0174163		0.0745573	0.226811	0.0327267	0.17925	0.511839	0.718099
Carboplatin (5 uM)_s2	Drug Therapy		0.0691729	0.185223	0.00547535	0.0142556	0.360301	0.717177	0.00413658	0.0113854	0.173835	0.516719	0.00614729	0.0174163		0.0745573	0.226811	0.0327267	0.17925	0.511839	0.718099
Carboplatin (5 uM)_s3	Drug Therapy		0.251729	0.4505	0.00547535	0.0142556	0.696341	0.860137	0.00413658	0.0113854	0.597193	0.793793	0.00614729	0.0174163		0.0745573	0.226811	0.0327267	0.17925	0.511839	0.718099
Catechol (5.5 uM)_s1	Others		0.935539	0.953191	0.231078	0.330601	0.574135	0.805339	0.25301	0.371167	0.828571	0.90695	0.363821	0.489043		0.972352	0.977478	0.558844	0.758244	0.423944	0.667706
Catechol (5.5 uM)_s2	Others		0.935539	0.953191	0.231078	0.330601	0.931028	0.965156	0.25301	0.371167	0.920702	0.956113	0.363821	0.489043		0.972352	0.977478	0.558844	0.758244	0.423944	0.667706
Cisplatin (12.5 uM)_s1	Drug Therapy		0.000100251	0.00120301	0.00324744	0.0127028	0.0253634	0.245691	0.00323976	0.0113854	0.0162406	0.188391	0.003243	0.013445		0.00294499	0.0345666	0.00289098	0.0410265	0.00371059	0.0510647
Cisplatin (12.5 uM)_s2	Drug Therapy		0.00140351	0.00891641	0.00324744	0.0127028	0.0419048	0.251729	0.00323976	0.0113854	0.126717	0.461092	0.003243	0.013445		0.00294499	0.0345666	0.00289098	0.0410265	0.00371059	0.0510647
Cisplatin (12.5 uM)_s3	Drug Therapy		0.000200501	0.00209556	0.00324744	0.0127028	0.0312782	0.251729	0.00323976	0.0113854	0.0272682	0.220872	0.003243	0.013445		0.00294499	0.0345666	0.00289098	0.0410265	0.00371059	0.0510647
Cisplatin (3.125 uM)_s4	Drug Therapy		0.0202506	0.0810025	0.00476883	0.0135117	0.316692	0.683396	0.00397298	0.0113854	0.0981454	0.412975	0.00690084	0.0176491		0.0948598	0.26616	0.0342848	0.17925	0.902332	0.924731
Cisplatin (3.125 uM)_s5	Drug Therapy		0.0225564	0.0840031	0.00476883	0.0135117	0.20391	0.534251	0.00397298	0.0113854	0.242005	0.568656	0.00690084	0.0176491		0.0948598	0.26616	0.0342848	0.17925	0.902332	0.924731
Cisplatin (3.125 uM)_s6	Drug Therapy		0.0573434	0.168902	0.00476883	0.0135117	0.69604	0.860137	0.00397298	0.0113854	0.0245614	0.21321	0.00690084	0.0176491		0.0948598	0.26616	0.0342848	0.17925	0.902332	0.924731
Cobalt (II) chloride (250 uM)_s1	Metal Salts		0.669975	0.80397	0.4292	0.528966	0.620752	0.831089	0.154169	0.240837	0.68391	0.831614	0.814321	0.887947		0.113518	0.298242	0.750258	0.832762	0.0354869	0.14516
Cobalt (II) chloride (250 uM)_s5	Metal Salts		0.236291	0.442533	0.4292	0.528966	0.423158	0.770946	0.154169	0.240837	0.386266	0.696404	0.814321	0.887947		0.113518	0.298242	0.750258	0.832762	0.0354869	0.14516
Cyclophosphamide (18.75 uM) + S9_s1	Drug Therapy		0.895539	0.931648	0.0246775	0.0475454	0.878596	0.951374	0.0261823	0.0536644	0.743158	0.852086	0.0295336	0.0580627		0.894315	0.957248	0.509392	0.721639	0.706497	0.889378
Cyclophosphamide (18.75 uM) + S9_s2	Drug Therapy		0.874185	0.922593	0.0246775	0.0475454	0.410927	0.768784	0.0261823	0.0536644	0.558396	0.767437	0.0295336	0.0580627		0.894315	0.957248	0.509392	0.721639	0.706497	0.889378
Cyclophosphamide (60 uM) + S9_s1	Drug Therapy		0.180752	0.370656	0.191158	0.276224	0.106767	0.38868	0.0345237	0.068338	0.161604	0.50162	0.826497	0.887947		0.8083	0.888208	0.586392	0.771598	0.454865	0.674133
Cyclophosphamide (60 uM) + S9_s2	Drug Therapy		0.137143	0.308571	0.191158	0.276224	0.0431078	0.251729	0.0345237	0.068338	0.792782	0.888753	0.826497	0.887947		0.8083	0.888208	0.586392	0.771598	0.454865	0.674133
DBA (75 uM) + S9_s1	PAHs		0.000100251	0.00120301	0.00311625	0.0127028	0.00110276	0.0446617	0.00310883	0.0113854	0.00120301	0.0383869	0.00311196	0.013445		0.00512052	0.0411064	0.0128131	0.102861	0.00894871	0.0632975
DBA (75 uM) + S9_s2	PAHs		0.000100251	0.00120301	0.00311625	0.0127028	0.00140351	0.0454737	0.00310883	0.0113854	0.0103258	0.158169	0.00311196	0.013445		0.00512052	0.0411064	0.0128131	0.102861	0.00894871	0.0632975
DBA (75 uM) + S9_s3	PAHs		0.000100251	0.00120301	0.00311625	0.0127028	0.0110276	0.162406	0.00310883	0.0113854	0.000401003	0.0185607	0.00311196	0.013445		0.00512052	0.0411064	0.0128131	0.102861	0.00894871	0.0632975
DBAC (5 uM) + S9_s1	PAHs		0.00120301	0.00795458	0.00506087	0.0139295	0.0814035	0.351663	0.00413658	0.0113854	0.0156391	0.188391	0.0085008	0.0206448		0.212455	0.414862	0.255889	0.483346	0.319376	0.591664
DBAC (5 uM) + S9_s2	PAHs		0.0159398	0.0670716	0.00506087	0.0139295	0.131729	0.435513	0.00413658	0.0113854	0.344662	0.66942	0.0085008	0.0206448		0.212455	0.414862	0.255889	0.483346	0.319376	0.591664
DBAC (5 uM) + S9_s3	PAHs		0.00401003	0.0212991	0.00506087	0.0139295	0.0245614	0.245691	0.00413658	0.0113854	0.16391	0.50162	0.0085008	0.0206448		0.212455	0.414862	0.255889	0.483346	0.319376	0.591664
DBADE (0.0313 uM)_s1	PAHs		0.000100251	0.00120301	0.00311625	0.0127028	0.00140351	0.0454737	0.00310883	0.0113854	0.00551378	0.0957341	0.00311196	0.013445		0.0030833	0.0345666	0.00289097	0.0410265	0.00894871	0.0632975
DBADE (0.0313 uM)_s2	PAHs		0.000100251	0.00120301	0.00311625	0.0127028	0.00110276	0.0446617	0.00310883	0.0113854	0.00200501	0.0541353	0.00311196	0.013445		0.0030833	0.0345666	0.00289097	0.0410265	0.00894871	0.0632975
DBADE (0.0313 uM)_s3	PAHs		0.000100251	0.00120301	0.00311625	0.0127028	0.00100251	0.0446617	0.00310883	0.0113854	0.00230576	0.0541353	0.00311196	0.013445		0.0030833	0.0345666	0.00289097	0.0410265	0.00894871	0.0632975
DBADE (0.109 uM)_s1	PAHs		0.000100251	0.00120301	0.00311625	0.0127028	0.00110276	0.0446617	0.00310883	0.0113854	0.000300752	0.0185607	0.00311196	0.013445		0.00294499	0.0345666	0.00289098	0.0410265	0.00286393	0.0510647
DBADE (0.109 uM)_s5	PAHs		0.000100251	0.00120301	0.00311625	0.0127028	0.00110276	0.0446617	0.00310883	0.0113854	0.000200501	0.0185607	0.00311196	0.013445		0.00294499	0.0345666	0.00289098	0.0410265	0.00286393	0.0510647
DBADE (0.109 uM)_s6	PAHs		0.000100251	0.00120301	0.00311625	0.0127028	0.000701754	0.0446617	0.00310883	0.0113854	0.000200501	0.0185607	0.00311196	0.013445		0.00294499	0.0345666	0.00289098	0.0410265	0.00286393	0.0510647
DBC (1.5 uM)_s1	PAHs		0.656742	0.793971	0.463772	0.553844	0.909474	0.96467	0.51569	0.621111	0.357193	0.680052	0.596899	0.721773		0.654884	0.79189	0.928614	0.948302	0.511863	0.718099
DBC (1.5 uM)_s2	PAHs		0.402306	0.58976	0.463772	0.553844	0.839198	0.945889	0.51569	0.621111	0.418246	0.712376	0.596899	0.721773		0.654884	0.79189	0.928614	0.948302	0.511863	0.718099
DBC (1.5 uM)_s3	PAHs		0.71218	0.836038	0.463772	0.553844	0.154887	0.457927	0.51569	0.621111	0.84792	0.915753	0.596899	0.721773		0.654884	0.79189	0.928614	0.948302	0.511863	0.718099
DBC (3.5 uM) + S9_s1	PAHs		0.605313	0.754313	0.0939289	0.158745	0.305163	0.683396	0.962532	0.962532	0.451429	0.746239	0.0476386	0.0871364		0.405546	0.620121	0.414445	0.661738	0.554548	0.748899
DBC (3.5 uM) + S9_s2	PAHs		0.112481	0.260314	0.0939289	0.158745	0.157093	0.457927	0.962532	0.962532	0.837694	0.911218	0.0476386	0.0871364		0.405546	0.620121	0.414445	0.661738	0.554548	0.748899
DBP (0.0039 uM)_s1	PAHs		0.361203	0.565361	0.00835212	0.0196241	0.906266	0.96467	0.0240823	0.0500705	0.328521	0.665662	0.00788418	0.0196425		0.61797	0.766495	0.68171	0.80414	0.773449	0.894107
DBP (0.0039 uM)_s3	PAHs		0.274386	0.470376	0.00835212	0.0196241	0.512381	0.796391	0.0240823	0.0500705	0.540451	0.767437	0.00788418	0.0196425		0.61797	0.766495	0.68171	0.80414	0.773449	0.894107
DBP (0.0039 uM)_s4	PAHs		0.466065	0.645321	0.00835212	0.0196241	0.699048	0.860137	0.0240823	0.0500705	0.697644	0.831614	0.00788418	0.0196425		0.61797	0.766495	0.68171	0.80414	0.773449	0.894107
DBP (0.0313 uM) + S9_s1	PAHs		0.00360902	0.019819	0.00382403	0.0127028	0.0909273	0.369068	0.00381528	0.0113854	0.141955	0.477172	0.00397679	0.013445		0.00313072	0.0345666	0.00289097	0.0410265	0.0215659	0.111757
DBP (0.0313 uM) + S9_s2	PAHs		0.0882206	0.226853	0.00382403	0.0127028	0.614436	0.829489	0.00381528	0.0113854	0.394286	0.696404	0.00397679	0.013445		0.00313072	0.0345666	0.00289097	0.0410265	0.0215659	0.111757
DBP (0.0313 uM) + S9_s3	PAHs		0.0170426	0.0698963	0.00382403	0.0127028	0.125313	0.418572	0.00381528	0.0113854	0.260852	0.598386	0.00397679	0.013445		0.00313072	0.0345666	0.00289097	0.0410265	0.0215659	0.111757
DBPDE (0.000156 uM)_s1	PAHs		0.00511278	0.0247245	0.00449219	0.0131136	0.0593484	0.286998	0.00381528	0.0113854	0.0908271	0.392373	0.00602912	0.0174163		0.412951	0.621577	0.730699	0.832762	0.354963	0.633236
DBPDE (0.000156 uM)_s2	PAHs		0.161504	0.346538	0.00449219	0.0131136	0.227669	0.580825	0.00381528	0.0113854	0.206617	0.546942	0.00602912	0.0174163		0.412951	0.621577	0.730699	0.832762	0.354963	0.633236
DBPDE (0.000156 uM)_s3	PAHs		0.0650627	0.178647	0.00449219	0.0131136	0.52792	0.796391	0.00381528	0.0113854	0.262256	0.598386	0.00602912	0.0174163		0.412951	0.621577	0.730699	0.832762	0.354963	0.633236
DBPDE (0.000625 uM)_s1	PAHs		0.0110276	0.0496241	0.00338364	0.0127028	0.0772932	0.343055	0.00351682	0.0113854	0.395489	0.696404	0.00337905	0.013445		0.007639	0.0525636	0.0301254	0.177678	0.00919895	0.0632975
DBPDE (0.000625 uM)_s2	PAHs		0.0107268	0.0496241	0.00338364	0.0127028	0.140351	0.450234	0.00351682	0.0113854	0.144762	0.478601	0.00337905	0.013445		0.007639	0.0525636	0.0301254	0.177678	0.00919895	0.0632975
DBPDE (0.000625 uM)_s3	PAHs		0.00120301	0.00795458	0.00338364	0.0127028	0.0607519	0.289465	0.00351682	0.0113854	0.0730827	0.372519	0.00337905	0.013445		0.007639	0.0525636	0.0301254	0.177678	0.00919895	0.0632975
DES (0.938 mM)_s1	Alkylating agents		0.204311	0.398775	0.00352502	0.0127028	0.728922	0.874707	0.00351682	0.0113854	0.597794	0.793793	0.00337905	0.013445		0.0379982	0.139006	0.0248387	0.156052	0.338054	0.614451
DES (0.938 mM)_s2	Alkylating agents		0.046015	0.147613	0.00352502	0.0127028	0.507669	0.796391	0.00351682	0.0113854	0.349173	0.66942	0.00337905	0.013445		0.0379982	0.139006	0.0248387	0.156052	0.338054	0.614451
DES (0.938 mM)_s3	Alkylating agents		0.0396992	0.135395	0.00352502	0.0127028	0.473283	0.778395	0.00351682	0.0113854	0.196291	0.543574	0.00337905	0.013445		0.0379982	0.139006	0.0248387	0.156052	0.338054	0.614451
DMH (11.6 mM) + S9_s1	Alkylating agents		0.00120301	0.00795458	0.00311625	0.0127028	0.0692732	0.31612	0.00310883	0.0113854	0.0649624	0.353504	0.00311196	0.013445		0.017728	0.0890979	0.0526764	0.212637	0.0161101	0.0931164
DMH (11.6 mM) + S9_s2	Alkylating agents		0.000200501	0.00209556	0.00311625	0.0127028	0.0173434	0.216125	0.00310883	0.0113854	0.073584	0.372519	0.00311196	0.013445		0.017728	0.0890979	0.0526764	0.212637	0.0161101	0.0931164
DMH (11.6 mM) + S9_s3	Alkylating agents		0.000200501	0.00209556	0.00311625	0.0127028	0.0382957	0.251729	0.00310883	0.0113854	0.0204511	0.207068	0.00311196	0.013445		0.017728	0.0890979	0.0526764	0.212637	0.0161101	0.0931164
DMH (9 mM)_s1	Alkylating agents		0.833484	0.900162	0.433787	0.528966	0.95218	0.965156	0.117384	0.197233	0.932531	0.96223	0.62187	0.745728		0.0645614	0.212026	0.880386	0.925971	0.0228153	0.111757
DMH (9 mM)_s3	Alkylating agents		0.535439	0.699525	0.433787	0.528966	0.292732	0.677037	0.117384	0.197233	0.26005	0.598386	0.62187	0.745728		0.0645614	0.212026	0.880386	0.925971	0.0228153	0.111757
DMS (0.078 mM)_s1	Alkylating agents		0.19589	0.394213	0.00367176	0.0127028	0.305865	0.683396	0.00397298	0.0113854	0.868672	0.928474	0.00414051	0.013445		0.465772	0.666243	0.450595	0.698525	0.865082	0.924731
DMS (0.078 mM)_s2	Alkylating agents		0.583158	0.731893	0.00367176	0.0127028	0.959198	0.965156	0.00397298	0.0113854	0.742757	0.852086	0.00414051	0.013445		0.465772	0.666243	0.450595	0.698525	0.865082	0.924731
DMS (0.078 mM)_s3	Alkylating agents		0.15198	0.333474	0.00367176	0.0127028	0.690426	0.860137	0.00397298	0.0113854	0.331228	0.666571	0.00414051	0.013445		0.465772	0.666243	0.450595	0.698525	0.865082	0.924731
ENU (400 uM)_s1	Alkylating agents		0.000902256	0.00664388	0.00311625	0.0127028	0.0736842	0.331579	0.00310883	0.0113854	0.0512281	0.31919	0.00311196	0.013445		0.977478	0.977478	0.613932	0.778185	0.744739	0.889378
ENU (400 uM)_s3	Alkylating agents		0.000902256	0.00664388	0.00311625	0.0127028	0.0502256	0.257851	0.00310883	0.0113854	0.0534336	0.326651	0.00311196	0.013445		0.977478	0.977478	0.613932	0.778185	0.744739	0.889378
ENU (400 uM)_s4	Alkylating agents		0.000701754	0.00598338	0.00311625	0.0127028	0.0495238	0.257851	0.00310883	0.0113854	0.0392982	0.270907	0.00311196	0.013445		0.977478	0.977478	0.613932	0.778185	0.744739	0.889378
Ellipticine (0.125 uM)_s1	Drug Therapy		0.350276	0.550919	0.0284066	0.0533085	0.51188	0.796391	0.0571055	0.101873	0.484211	0.754122	0.0359047	0.0673795		0.058934	0.205204	0.0746789	0.248381	0.173408	0.397737
Ellipticine (0.125 uM)_s5	Drug Therapy		0.0521303	0.159955	0.0284066	0.0533085	0.00591479	0.106466	0.0571055	0.101873	0.219549	0.560109	0.0359047	0.0673795		0.058934	0.205204	0.0746789	0.248381	0.173408	0.397737
Ellipticine (0.25 uM)_s1	Drug Therapy		0.758496	0.871464	0.701321	0.773595	0.880702	0.951374	0.661066	0.752158	0.76	0.864	0.863259	0.913853		0.0345203	0.131268	0.0756314	0.248381	0.059745	0.205551
Ellipticine (0.25 uM)_s2	Drug Therapy		0.772431	0.87296	0.701321	0.773595	0.93614	0.965156	0.661066	0.752158	0.38005	0.696404	0.863259	0.913853		0.0345203	0.131268	0.0756314	0.248381	0.059745	0.205551
Ellipticine (0.375 uM) + S9_s1	Drug Therapy		0.471178	0.646871	0.0446965	0.078764	0.698446	0.860137	0.0534867	0.0966103	0.789975	0.888722	0.0273981	0.055371		0.294227	0.506141	0.255751	0.483346	0.274533	0.525432
Ellipticine (0.375 uM) + S9_s2	Drug Therapy		0.101955	0.24743	0.0446965	0.078764	0.523609	0.796391	0.0534867	0.0966103	0.476692	0.754122	0.0273981	0.055371		0.294227	0.506141	0.255751	0.483346	0.274533	0.525432
Ellipticine (0.375 uM) + S9_s3	Drug Therapy		0.162807	0.347036	0.0446965	0.078764	0.348672	0.717177	0.0534867	0.0966103	0.415539	0.712352	0.0273981	0.055371		0.294227	0.506141	0.255751	0.483346	0.274533	0.525432
Ellipticine (0.375 uM) + S9_s4	Drug Therapy		0.315188	0.508064	0.0446965	0.078764	0.472581	0.778395	0.0534867	0.0966103	0.395288	0.696404	0.0273981	0.055371		0.294227	0.506141	0.255751	0.483346	0.274533	0.525432
Ellipticine (0.625 uM) + S9_s1	Drug Therapy		0.0687719	0.185223	0.748271	0.811877	0.24802	0.608776	0.359647	0.472445	0.209323	0.546942	0.981263	0.981263		0.0199313	0.0960023	0.020943	0.151307	0.035484	0.14516
Ellipticine (0.625 uM) + S9_s2	Drug Therapy		0.396591	0.58976	0.748271	0.811877	0.599599	0.816261	0.359647	0.472445	0.625263	0.809313	0.981263	0.981263		0.0199313	0.0960023	0.020943	0.151307	0.035484	0.14516
Etoposide (0.0188 uM)_s1	Drug Therapy		0.737243	0.853096	0.937611	0.97071	0.933033	0.965156	0.906512	0.935375	0.616942	0.809269	0.912728	0.945102		0.306599	0.515158	0.127998	0.336285	0.812236	0.906347
Etoposide (0.0188 uM)_s2	Drug Therapy		0.293634	0.485395	0.937611	0.97071	0.116491	0.411429	0.906512	0.935375	0.102456	0.425587	0.912728	0.945102		0.306599	0.515158	0.127998	0.336285	0.812236	0.906347
Formaldehyde (120 uM)_s1	Aldehydes		0.456642	0.634987	0.0112267	0.0251513	0.530927	0.796391	0.0317534	0.0637274	0.795489	0.888753	0.0131905	0.0295509		0.0222195	0.0972944	0.0412356	0.18916	0.0541946	0.191003
Formaldehyde (120 uM)_s2	Aldehydes		0.224962	0.428752	0.0112267	0.0251513	0.308471	0.683396	0.0317534	0.0637274	0.51188	0.754122	0.0131905	0.0295509		0.0222195	0.0972944	0.0412356	0.18916	0.0541946	0.191003
Formaldehyde (120 uM)_s3	Aldehydes		0.81213	0.888148	0.0112267	0.0251513	0.491729	0.790322	0.0317534	0.0637274	0.48812	0.754122	0.0131905	0.0295509		0.0222195	0.0972944	0.0412356	0.18916	0.0541946	0.191003
Formaldehyde (85.5 uM)_s1	Aldehydes		0.53203	0.699069	0.305029	0.416008	0.88	0.951374	0.883472	0.925085	0.472281	0.754122	0.170696	0.271477		0.781292	0.888208	0.242346	0.483346	0.0414718	0.159805
Formaldehyde (85.5 uM)_s2	Aldehydes		0.0469173	0.149031	0.305029	0.416008	0.118095	0.411429	0.883472	0.925085	0.0574436	0.332352	0.170696	0.271477		0.781292	0.888208	0.242346	0.483346	0.0414718	0.159805
Formaldehyde (85.5 uM)_s3	Aldehydes		0.334135	0.531424	0.305029	0.416008	0.414436	0.768784	0.883472	0.925085	0.181754	0.530526	0.170696	0.271477		0.781292	0.888208	0.242346	0.483346	0.0414718	0.159805
Furan (100 mM) + S9_s1	Others		0.855138	0.914405	0.0106285	0.0243781	0.721805	0.869385	0.00881773	0.0220432	0.496942	0.754122	0.0302817	0.0583428		0.727706	0.857954	0.762864	0.834257	0.744654	0.889378
Furan (100 mM) + S9_s2	Others		0.285714	0.484511	0.0106285	0.0243781	0.513183	0.796391	0.00881773	0.0220432	0.657644	0.825879	0.0302817	0.0583428		0.727706	0.857954	0.762864	0.834257	0.744654	0.889378
Furan (100 mM) + S9_s3	Others		0.728922	0.84649	0.0106285	0.0243781	0.843709	0.945889	0.00881773	0.0220432	0.684712	0.831614	0.0302817	0.0583428		0.727706	0.857954	0.762864	0.834257	0.744654	0.889378
Gamma irradiation (2 Gray)_s1	Radiation		0.115489	0.265378	0.838738	0.894447	0.12411	0.418572	0.495778	0.609701	0.777444	0.88074	0.266288	0.388674		0.0257836	0.10495	0.0674418	0.248381	0.0228153	0.111757
Gamma irradiation (2 Gray)_s2	Radiation		0.0159398	0.0670716	0.838738	0.894447	0.204912	0.534251	0.495778	0.609701	0.0228571	0.21321	0.266288	0.388674		0.0257836	0.10495	0.0674418	0.248381	0.0228153	0.111757
Glycidamide (475 uM)_s2	Others		0.0523308	0.159955	0.336056	0.447559	0.450827	0.771514	0.335936	0.451561	0.326817	0.665662	0.335987	0.46019		0.0792634	0.233746	0.0436134	0.190974	0.162513	0.397737
Glycidamide (475 uM)_s5	Others		0.000100251	0.00120301	0.336056	0.447559	0.00180451	0.0487218	0.335936	0.451561	0.000100251	0.0185607	0.335987	0.46019		0.0792634	0.233746	0.0436134	0.190974	0.162513	0.397737
Glycidamide (475 uM)_s6	Others		0.0431078	0.14252	0.336056	0.447559	0.0861153	0.360208	0.335936	0.451561	0.126516	0.461092	0.335987	0.46019		0.0792634	0.233746	0.0436134	0.190974	0.162513	0.397737
H2O2 (24.5 uM)_s1	ROS/NOS		0.481404	0.649895	0.347592	0.458695	0.855038	0.949604	0.308763	0.431079	0.40812	0.707118	0.43833	0.561091		0.0697351	0.219059	0.286932	0.496546	0.263535	0.525432
H2O2 (24.5 uM)_s2	ROS/NOS		0.901754	0.933445	0.347592	0.458695	0.903058	0.96467	0.308763	0.431079	0.654937	0.825879	0.43833	0.561091		0.0697351	0.219059	0.286932	0.496546	0.263535	0.525432
IQ (450 uM)_s1	Heterocyclic Amines		0.680702	0.807866	0.249894	0.354016	0.554586	0.798605	0.279942	0.398538	0.63218	0.812803	0.305115	0.430137		0.790475	0.888208	0.286872	0.496546	0.554548	0.748899
IQ (450 uM)_s2	Heterocyclic Amines		0.287118	0.484511	0.249894	0.354016	0.206115	0.534251	0.279942	0.398538	0.876892	0.928474	0.305115	0.430137		0.790475	0.888208	0.286872	0.496546	0.554548	0.748899
Lead (II) acetate (75 uM)_s1	Metal Salts		0.336241	0.531424	0.308047	0.416008	0.689424	0.860137	0.358801	0.472445	0.0357895	0.252082	0.440718	0.561091		0.0270123	0.105494	0.0810758	0.251945	0.0721624	0.231822
Lead (II) acetate (75 uM)_s2	Metal Salts		0.135138	0.306186	0.308047	0.416008	0.166416	0.472972	0.358801	0.472445	0.548471	0.767437	0.440718	0.561091		0.0270123	0.105494	0.0810758	0.251945	0.0721624	0.231822
Lead (II) acetate (75 uM)_s3	Metal Salts		0.674987	0.806996	0.308047	0.416008	0.20391	0.534251	0.358801	0.472445	0.702256	0.833446	0.440718	0.561091		0.0270123	0.105494	0.0810758	0.251945	0.0721624	0.231822
Lead (II) nitrate (88 uM)_s1	Metal Salts		0.0962406	0.241721	0.0426367	0.0770126	0.0538346	0.264279	0.0380106	0.0732337	0.54396	0.767437	0.0705508	0.123571		0.205887	0.410354	0.11678	0.312495	0.594015	0.79477
Lead (II) nitrate (88 uM)_s2	Metal Salts		0.151479	0.333474	0.0426367	0.0770126	0.0342857	0.251729	0.0380106	0.0732337	0.0596491	0.334332	0.0705508	0.123571		0.205887	0.410354	0.11678	0.312495	0.594015	0.79477
MMS (100 uM)_s1	Alkylating agents		0.201905	0.396468	0.0200888	0.04207	0.610226	0.827251	0.0192356	0.0414857	0.688421	0.831614	0.0267306	0.055371		0.312109	0.518388	0.0372145	0.17925	0.794324	0.906347
MMS (100 uM)_s3	Alkylating agents		0.0633584	0.178647	0.0200888	0.04207	0.30787	0.683396	0.0192356	0.0414857	0.168922	0.510376	0.0267306	0.055371		0.312109	0.518388	0.0372145	0.17925	0.794324	0.906347
MNNG (0.75 uM)_s2	Alkylating agents		0.454236	0.634363	0.452401	0.547045	0.45213	0.771514	0.262885	0.381778	0.533634	0.767437	0.655439	0.76689		0.425352	0.627176	0.995382	0.995382	0.273469	0.525432
MNNG (0.75 uM)_s3	Alkylating agents		0.776441	0.87296	0.452401	0.547045	0.598596	0.816261	0.262885	0.381778	0.687619	0.831614	0.655439	0.76689		0.425352	0.627176	0.995382	0.995382	0.273469	0.525432
MNU (350 uM)_s1	Alkylating agents		0.00190476	0.0118681	0.00367176	0.0127028	0.042005	0.251729	0.00397298	0.0113854	0.0825063	0.377594	0.00366686	0.013445		0.843347	0.910461	0.90243	0.931437	0.828126	0.908914
MNU (350 uM)_s2	Alkylating agents		0.00380952	0.0205714	0.00367176	0.0127028	0.133634	0.437348	0.00397298	0.0113854	0.083208	0.377594	0.00366686	0.013445		0.843347	0.910461	0.90243	0.931437	0.828126	0.908914
MNU (350 uM)_s3	Alkylating agents		0.0439098	0.143705	0.00367176	0.0127028	0.525213	0.796391	0.00397298	0.0113854	0.237694	0.568656	0.00366686	0.013445		0.843347	0.910461	0.90243	0.931437	0.828126	0.908914
MOCA (37.5 uM) + S9_s1	Aromatic Amines		0.0601504	0.174006	0.655627	0.737262	0.122005	0.418153	0.418338	0.523375	0.114286	0.44275	0.784094	0.868212		0.928762	0.973837	0.748489	0.832762	0.769818	0.894107
MOCA (37.5 uM) + S9_s2	Aromatic Amines		0.960602	0.966568	0.655627	0.737262	0.946767	0.965156	0.418338	0.523375	0.406216	0.707118	0.784094	0.868212		0.928762	0.973837	0.748489	0.832762	0.769818	0.894107
MOCA (37.5 uM) + S9_s3	Aromatic Amines		0.29203	0.485395	0.655627	0.737262	0.761404	0.893822	0.418338	0.523375	0.123308	0.461092	0.784094	0.868212		0.928762	0.973837	0.748489	0.832762	0.769818	0.894107
MOCA (5 uM)_s1	Aromatic Amines		0.511779	0.682373	0.505847	0.599139	0.625263	0.833684	0.802166	0.865023	0.698145	0.831614	0.481084	0.59416		0.0697351	0.219059	0.0746789	0.248381	0.173408	0.397737
MOCA (5 uM)_s2	Aromatic Amines		0.26787	0.464585	0.505847	0.599139	0.698346	0.860137	0.802166	0.865023	0.347068	0.66942	0.481084	0.59416		0.0697351	0.219059	0.0746789	0.248381	0.173408	0.397737
MX (2.5 uM)_s1	Others		0.0220551	0.0840031	0.857131	0.907366	0.950777	0.965156	0.894115	0.929493	0.00250627	0.0541353	0.918936	0.945102		0.346449	0.568885	0.271493	0.495629	0.65551	0.849517
MX (2.5 uM)_s5	Others		0.248221	0.4505	0.857131	0.907366	0.415238	0.768784	0.894115	0.929493	0.475288	0.754122	0.918936	0.945102		0.346449	0.568885	0.271493	0.495629	0.65551	0.849517
MX (7 uM) + S9_s1	Others		0.0590476	0.172355	0.00398202	0.0127867	0.452431	0.771514	0.00397298	0.0113854	0.226366	0.568547	0.00525791	0.0165167		0.00682513	0.0505759	0.0363497	0.17925	0.00778656	0.0632975
MX (7 uM) + S9_s2	Others		0.0225564	0.0840031	0.00398202	0.0127867	0.285614	0.675467	0.00397298	0.0113854	0.192682	0.543574	0.00525791	0.0165167		0.00682513	0.0505759	0.0363497	0.17925	0.00778656	0.0632975
MX (7 uM) + S9_s4	Others		0.426366	0.608558	0.00398202	0.0127867	0.700852	0.860137	0.00397298	0.0113854	0.552381	0.767437	0.00525791	0.0165167		0.00682513	0.0505759	0.0363497	0.17925	0.00778656	0.0632975
MeAaC (70 uM)_s1	Heterocyclic Amines		0.410326	0.590869	0.943839	0.97071	0.549574	0.798484	0.912719	0.935375	0.242005	0.568656	0.881758	0.926648		0.301098	0.511867	0.286872	0.496546	0.871123	0.924731
MeAaC (70 uM)_s2	Heterocyclic Amines		0.562707	0.71586	0.943839	0.97071	0.358296	0.717177	0.912719	0.935375	0.0837093	0.377594	0.881758	0.926648		0.301098	0.511867	0.286872	0.496546	0.871123	0.924731
MeIQX (300 uM)_s1	Heterocyclic Amines		0.154085	0.333474	0.0989358	0.164324	0.549173	0.798484	0.141007	0.222683	0.489223	0.754122	0.189323	0.289494		0.665075	0.794242	0.752079	0.832762	0.891136	0.924731
MeIQX (300 uM)_s3	Heterocyclic Amines		0.474286	0.648391	0.0989358	0.164324	0.954185	0.965156	0.141007	0.222683	0.184762	0.53449	0.189323	0.289494		0.665075	0.794242	0.752079	0.832762	0.891136	0.924731
MeIQX (300 uM)_s4	Heterocyclic Amines		0.380952	0.581307	0.0989358	0.164324	0.438396	0.770946	0.141007	0.222683	0.203509	0.546942	0.189323	0.289494		0.665075	0.794242	0.752079	0.832762	0.891136	0.924731
Mechlorethamine (0.3 uM)_s1	Drug Therapy		0.4	0.58976	0.00580602	0.0143414	0.562406	0.80163	0.00898404	0.0220432	0.873283	0.928474	0.00664093	0.0174475		0.528397	0.720314	0.674765	0.80414	0.640383	0.837424
Mechlorethamine (0.3 uM)_s2	Drug Therapy		0.232381	0.440301	0.00580602	0.0143414	0.669875	0.860137	0.00898404	0.0220432	0.393584	0.696404	0.00664093	0.0174475		0.528397	0.720314	0.674765	0.80414	0.640383	0.837424
Mechlorethamine (0.3 uM)_s3	Drug Therapy		0.327118	0.524684	0.00580602	0.0143414	0.681805	0.860137	0.00898404	0.0220432	0.558296	0.767437	0.00664093	0.0174475		0.528397	0.720314	0.674765	0.80414	0.640383	0.837424
Melphalan (1.5 uM)_s1	Drug Therapy		0.201805	0.396468	0.00569387	0.0143414	0.545564	0.798484	0.00915288	0.0220432	0.693734	0.831614	0.00568693	0.0173002		0.803076	0.888208	0.587689	0.771598	0.802516	0.906347
Melphalan (1.5 uM)_s2	Drug Therapy		0.367118	0.571857	0.00569387	0.0143414	0.84812	0.947555	0.00915288	0.0220432	0.275789	0.616471	0.00568693	0.0173002		0.803076	0.888208	0.587689	0.771598	0.802516	0.906347
Melphalan (1.5 uM)_s3	Drug Therapy		0.793283	0.880218	0.00569387	0.0143414	0.683709	0.860137	0.00915288	0.0220432	0.666366	0.830394	0.00568693	0.0173002		0.803076	0.888208	0.587689	0.771598	0.802516	0.906347
Methyleugenol (1.25 mM)_s1	Others		0.547769	0.704275	0.00804357	0.0193716	0.56411	0.80163	0.0453995	0.0841055	0.30797	0.644804	0.00664093	0.0174475		0.249039	0.452657	0.459238	0.698525	0.0985947	0.282118
Methyleugenol (1.25 mM)_s2	Others		0.298346	0.490681	0.00804357	0.0193716	0.040802	0.251729	0.0453995	0.0841055	0.809223	0.894559	0.00664093	0.0174475		0.249039	0.452657	0.459238	0.698525	0.0985947	0.282118
Methyleugenol (1.25 mM)_s3	Others		0.928722	0.953191	0.00804357	0.0193716	0.721303	0.869385	0.0453995	0.0841055	0.962005	0.97403	0.00664093	0.0174475		0.249039	0.452657	0.459238	0.698525	0.0985947	0.282118
Methyleugenol (1.9 mM) + S9_s1	Others		0.0480201	0.151053	0.750073	0.811877	0.00992481	0.154672	0.641791	0.744614	0.744261	0.852086	0.323334	0.449248		0.462923	0.666243	0.470714	0.700958	0.0929684	0.274162
Methyleugenol (1.9 mM) + S9_s2	Others		0.649123	0.7877	0.750073	0.811877	0.045614	0.251729	0.641791	0.744614	0.740551	0.852086	0.323334	0.449248		0.462923	0.666243	0.470714	0.700958	0.0929684	0.274162
Methyleugenol (1.9 mM) + S9_s3	Others		0.88401	0.929933	0.750073	0.811877	0.757895	0.893822	0.641791	0.744614	0.201203	0.546942	0.323334	0.449248		0.462923	0.666243	0.470714	0.700958	0.0929684	0.274162
Mitomycin C (0.313 uM)_s1	Drug Therapy		0.000100251	0.00120301	0.187247	0.275148	0.000100251	0.0324812	0.372314	0.480619	0.0229574	0.21321	0.195847	0.29479		0.121626	0.306542	0.0852957	0.252611	0.369855	0.647807
Mitomycin C (0.313 uM)_s2	Drug Therapy		0.000300752	0.00295284	0.187247	0.275148	0.0276692	0.245691	0.372314	0.480619	0.00290727	0.0554091	0.195847	0.29479		0.121626	0.306542	0.0852957	0.252611	0.369855	0.647807
Mitomycin C (0.313 uM)_s3	Drug Therapy		0.000100251	0.00120301	0.187247	0.275148	0.000200501	0.0324812	0.372314	0.480619	0.0112281	0.158169	0.195847	0.29479		0.121626	0.306542	0.0852957	0.252611	0.369855	0.647807
N-Nitrosopyrrolidine (50 mM)_s1	Nitrosamine		0.61183	0.756614	0.0225644	0.0446651	0.936642	0.965156	0.0937524	0.159379	0.891028	0.935017	0.0102347	0.0242446		0.962471	0.977478	0.600725	0.771598	0.453043	0.674133
N-Nitrosopyrrolidine (50 mM)_s2	Nitrosamine		0.537845	0.699846	0.0225644	0.0446651	0.541754	0.798484	0.0937524	0.159379	0.838095	0.911218	0.0102347	0.0242446		0.962471	0.977478	0.600725	0.771598	0.453043	0.674133
N-Nitrosopyrrolidine (50 mM)_s3	Nitrosamine		0.30015	0.491155	0.0225644	0.0446651	0.463258	0.778395	0.0937524	0.159379	0.209023	0.546942	0.0102347	0.0242446		0.962471	0.977478	0.600725	0.771598	0.453043	0.674133
Nickel (II) chloride (300 uM)_s2	Metal Salts		0.858647	0.915137	0.263013	0.365436	0.856441	0.949604	0.230957	0.345838	0.624662	0.809313	0.438313	0.561091		0.94014	0.973837	0.407877	0.658527	0.273469	0.525432
Nickel (II) chloride (300 uM)_s4	Metal Salts		0.6801	0.807866	0.263013	0.365436	0.985464	0.985464	0.230957	0.345838	0.539348	0.767437	0.438313	0.561091		0.94014	0.973837	0.407877	0.658527	0.273469	0.525432
Nickel (II) chloride (412.5 uM)_s1	Metal Salts		0.215338	0.415295	0.188509	0.275148	0.252431	0.614737	0.163435	0.249909	0.0839098	0.377594	0.290587	0.419898		0.1859	0.397964	0.302918	0.511949	0.423944	0.667706
Nickel (II) chloride (412.5 uM)_s2	Metal Salts		0.306366	0.496313	0.188509	0.275148	0.434687	0.770946	0.163435	0.249909	0.876291	0.928474	0.290587	0.419898		0.1859	0.397964	0.302918	0.511949	0.423944	0.667706
OTA (0.08 uM) + S9_s1	Others		0.894035	0.931648	0.0262203	0.049853	0.861754	0.949689	0.0380101	0.0732337	0.982356	0.988457	0.0313342	0.0595762		0.158739	0.363226	0.651687	0.79804	0.113774	0.31923
OTA (0.08 uM) + S9_s2	Others		0.752882	0.868092	0.0262203	0.049853	0.959198	0.965156	0.0380101	0.0732337	0.0598496	0.334332	0.0313342	0.0595762		0.158739	0.363226	0.651687	0.79804	0.113774	0.31923
Olaparib (0.625 uM)_s2	Drug Therapy		0.0446115	0.144541	0.031359	0.0580946	0.0946366	0.37393	0.134813	0.218882	0.198396	0.544748	0.0227232	0.0486445		0.1859	0.397964	0.990764	0.995382	0.0529913	0.191003
Olaparib (0.625 uM)_s3	Drug Therapy		0.198997	0.395553	0.031359	0.0580946	0.815238	0.93999	0.134813	0.218882	0.0654637	0.353504	0.0227232	0.0486445		0.1859	0.397964	0.990764	0.995382	0.0529913	0.191003
Peroxynitrite (30 uM)_s1	ROS/NOS		0.25584	0.4505	0.956305	0.97658	0.039198	0.251729	0.712892	0.792407	0.811629	0.894559	0.943831	0.963842		0.147127	0.345688	0.215515	0.4683	0.204543	0.454715
Peroxynitrite (30 uM)_s2	ROS/NOS		0.814135	0.888148	0.956305	0.97658	0.443208	0.771514	0.712892	0.792407	0.0695739	0.36358	0.943831	0.963842		0.147127	0.345688	0.215515	0.4683	0.204543	0.454715
PhIP (3 uM) + S9_s1	Heterocyclic Amines		0.0973434	0.24261	0.00175116	0.0127028	0.158296	0.457927	0.0015602	0.0113854	0.917093	0.955428	0.0121273	0.0278158		0.594351	0.747821	0.543896	0.755701	0.131428	0.354978
PhIP (3 uM) + S9_s2	Heterocyclic Amines		0.0112281	0.0498342	0.00175116	0.0127028	0.743559	0.88571	0.0015602	0.0113854	0.0496241	0.31919	0.0121273	0.0278158		0.594351	0.747821	0.543896	0.755701	0.131428	0.354978
PhIP (3 uM) + S9_s3	Heterocyclic Amines		0.0423058	0.14252	0.00175116	0.0127028	0.192782	0.524885	0.0015602	0.0113854	0.239599	0.568656	0.0121273	0.0278158		0.594351	0.747821	0.543896	0.755701	0.131428	0.354978
PhIP (3 uM) + S9_s4	Heterocyclic Amines		0.00360902	0.019819	0.00175116	0.0127028	0.0628571	0.295155	0.0015602	0.0113854	0.0886216	0.388019	0.0121273	0.0278158		0.594351	0.747821	0.543896	0.755701	0.131428	0.354978
PhIP (4 uM) + S9_s3	Heterocyclic Amines		0.0205514	0.081203	0.00338364	0.0127028	0.214737	0.55218	0.00381528	0.0113854	0.170125	0.510376	0.00311196	0.013445		0.0135105	0.0813446	0.555623	0.758244	0.00450515	0.0519097
PhIP (4 uM) + S9_s4	Heterocyclic Amines		0.000902256	0.00664388	0.00338364	0.0127028	0.0378947	0.251729	0.00381528	0.0113854	0.0673684	0.357826	0.00311196	0.013445		0.0135105	0.0813446	0.555623	0.758244	0.00450515	0.0519097
PhIP (4 uM) + S9_s5	Heterocyclic Amines		0.0249624	0.0905865	0.00338364	0.0127028	0.157093	0.457927	0.00381528	0.0113854	0.159799	0.50162	0.00311196	0.013445		0.0135105	0.0813446	0.555623	0.758244	0.00450515	0.0519097
Potassium bromate (260 uM)_s1	ROS/NOS		0.268371	0.464585	0.0043159	0.0129927	0.842406	0.945889	0.00787765	0.0205103	0.505764	0.754122	0.00381897	0.013445		0.178419	0.393612	0.644059	0.79544	0.0920644	0.274162
Potassium bromate (260 uM)_s3	ROS/NOS		0.0647619	0.178647	0.0043159	0.0129927	0.359799	0.717177	0.00787765	0.0205103	0.346165	0.66942	0.00381897	0.013445		0.178419	0.393612	0.644059	0.79544	0.0920644	0.274162
Potassium bromate (260 uM)_s4	ROS/NOS		0.382155	0.581307	0.0043159	0.0129927	0.822757	0.941955	0.00787765	0.0205103	0.361203	0.680052	0.00381897	0.013445		0.178419	0.393612	0.644059	0.79544	0.0920644	0.274162
Potassium bromate (875 uM)_s3	ROS/NOS		0.102055	0.24743	0.00367176	0.0127028	0.409624	0.768784	0.00397298	0.0113854	0.399098	0.69896	0.00352028	0.013445		0.00422959	0.037041	0.00773627	0.0677509	0.00484969	0.0519097
Potassium bromate (875 uM)_s4	ROS/NOS		0.0531328	0.16	0.00367176	0.0127028	0.437694	0.770946	0.00397298	0.0113854	0.343258	0.66942	0.00352028	0.013445		0.00422959	0.037041	0.00773627	0.0677509	0.00484969	0.0519097
Potassium bromate (875 uM)_s5	ROS/NOS		0.0827068	0.216105	0.00367176	0.0127028	0.477193	0.780861	0.00397298	0.0113854	0.514386	0.754122	0.00352028	0.013445		0.00422959	0.037041	0.00773627	0.0677509	0.00484969	0.0519097
Potassium chromate (7.5 uM)_s2	Metal Salts		0.813734	0.888148	0.649841	0.737262	0.662055	0.855899	0.308766	0.431079	0.986867	0.989922	0.742311	0.838		0.733269	0.857954	0.509392	0.721639	0.772055	0.894107
Potassium chromate (7.5 uM)_s6	Metal Salts		0.0223559	0.0840031	0.649841	0.737262	0.0172431	0.216125	0.308766	0.431079	0.319298	0.658934	0.742311	0.838		0.733269	0.857954	0.509392	0.721639	0.772055	0.894107
Propylene oxide (10 mM)_s1	Others		0.00561404	0.0263616	0.00338364	0.0127028	0.11599	0.411429	0.00337571	0.0113854	0.21614	0.555789	0.00311196	0.013445		0.368816	0.57615	0.276112	0.495629	0.741111	0.889378
Propylene oxide (10 mM)_s2	Others		0.036391	0.125433	0.00338364	0.0127028	0.328321	0.699842	0.00337571	0.0113854	0.348672	0.66942	0.00311196	0.013445		0.368816	0.57615	0.276112	0.495629	0.741111	0.889378
Propylene oxide (10 mM)_s3	Others		0.00451128	0.0228383	0.00338364	0.0127028	0.15589	0.457927	0.00337571	0.0113854	0.114787	0.44275	0.00311196	0.013445		0.368816	0.57615	0.276112	0.495629	0.741111	0.889378
SSR (1.25 J)_s4	Radiation		0.000100251	0.00120301	0.00311625	0.0127028	0.00230576	0.0563008	0.00310883	0.0113854	0.00130326	0.0383869	0.00311196	0.013445		0.239489	0.443668	0.155906	0.388421	0.47315	0.690608
SSR (1.25 J)_s5	Radiation		0.000100251	0.00120301	0.00311625	0.0127028	0.00250627	0.0563008	0.00310883	0.0113854	0.000601504	0.0243609	0.00311196	0.013445		0.239489	0.443668	0.155906	0.388421	0.47315	0.690608
SSR (1.25 J)_s6	Radiation		0.000100251	0.00120301	0.00311625	0.0127028	0.00160401	0.0472454	0.00310883	0.0113854	0.000401003	0.0185607	0.00311196	0.013445		0.239489	0.443668	0.155906	0.388421	0.47315	0.690608
Semustine (150 uM)_s1	Drug Therapy		0.897143	0.931648	0.0819964	0.141898	0.709574	0.861056	0.0395639	0.0747318	0.265664	0.601924	0.172712	0.271477		0.123911	0.306542	0.213278	0.4683	0.438976	0.667706
Semustine (150 uM)_s2	Drug Therapy		0.186165	0.376985	0.0819964	0.141898	0.558797	0.801107	0.0395639	0.0747318	0.280401	0.617143	0.172712	0.271477		0.123911	0.306542	0.213278	0.4683	0.438976	0.667706
Semustine (150 uM)_s3	Drug Therapy		0.0982456	0.242989	0.0819964	0.141898	0.184762	0.507312	0.0395639	0.0747318	0.221654	0.561062	0.172712	0.271477		0.123911	0.306542	0.213278	0.4683	0.438976	0.667706
Semustine (700 uM) + S9_s1	Drug Therapy		0.579048	0.731893	0.139402	0.221358	0.293935	0.677037	0.0683758	0.119761	0.730125	0.847887	0.296038	0.421453		0.48914	0.682905	0.723631	0.832762	0.988704	0.988704
Semustine (700 uM) + S9_s2	Drug Therapy		0.149273	0.333474	0.139402	0.221358	0.648722	0.847524	0.0683758	0.119761	0.154887	0.496866	0.296038	0.421453		0.48914	0.682905	0.723631	0.832762	0.988704	0.988704
Semustine (700 uM) + S9_s3	Drug Therapy		0.719599	0.841697	0.139402	0.221358	0.911078	0.96467	0.0683758	0.119761	0.278296	0.617143	0.296038	0.421453		0.48914	0.682905	0.723631	0.832762	0.988704	0.988704
Sodium (meta) arsenite (2 uM)_s1	Metal Salts		0.529825	0.699069	0.678799	0.754511	0.440201	0.770946	0.92891	0.941947	0.891729	0.935017	0.711709	0.822736		0.651477	0.79189	0.887522	0.925971	0.438976	0.667706
Sodium (meta) arsenite (2 uM)_s3	Metal Salts		0.405915	0.58976	0.678799	0.754511	0.47218	0.778395	0.92891	0.941947	0.693534	0.831614	0.711709	0.822736		0.651477	0.79189	0.887522	0.925971	0.438976	0.667706
Sodium (meta) arsenite (2 uM)_s5	Metal Salts		0.775439	0.87296	0.678799	0.754511	0.872782	0.951374	0.92891	0.941947	0.636992	0.815753	0.711709	0.822736		0.651477	0.79189	0.887522	0.925971	0.438976	0.667706
Styrene oxide (75 uM)_s4	Others		0.153784	0.333474	0.0207454	0.042323	0.293634	0.677037	0.011412	0.0261752	0.781053	0.881746	0.372374	0.493651		0.594928	0.747821	0.627253	0.784745	0.705753	0.889378
Styrene oxide (75 uM)_s5	Others		0.253033	0.4505	0.0207454	0.042323	0.507068	0.796391	0.011412	0.0261752	0.137143	0.472705	0.372374	0.493651		0.594928	0.747821	0.627253	0.784745	0.705753	0.889378
Styrene oxide (75 uM)_s6	Others		0.0251629	0.0905865	0.0207454	0.042323	0.303058	0.683396	0.011412	0.0261752	0.28802	0.617143	0.372374	0.493651		0.594928	0.747821	0.627253	0.784745	0.705753	0.889378
Sudan I (20 uM) + S9_s1	Others		0.283509	0.483457	0.170758	0.258372	0.349875	0.717177	0.170647	0.258204	0.142155	0.477172	0.249826	0.368366		0.355392	0.57615	0.0700757	0.248381	0.316238	0.591664
Sudan I (20 uM) + S9_s2	Others		0.290927	0.485395	0.170758	0.258372	0.423759	0.770946	0.170647	0.258204	0.130226	0.461092	0.249826	0.368366		0.355392	0.57615	0.0700757	0.248381	0.316238	0.591664
Temozolomide (200 uM)_s1	Drug Therapy		0.00531328	0.0253162	0.000159317	0.00920851	0.0962406	0.375686	0.00018568	0.0107323	0.176842	0.52088	0.000152839	0.00883409		0.564074	0.737635	0.508251	0.721639	0.898658	0.924731
Temozolomide (200 uM)_s2	Drug Therapy		0.00140351	0.00891641	0.000159317	0.00920851	0.0430075	0.251729	0.00018568	0.0107323	0.129123	0.461092	0.000152839	0.00883409		0.564074	0.737635	0.508251	0.721639	0.898658	0.924731
Temozolomide (200 uM)_s3	Drug Therapy		0.000902256	0.00664388	0.000159317	0.00920851	0.0393985	0.251729	0.00018568	0.0107323	0.0473183	0.31288	0.000152839	0.00883409		0.564074	0.737635	0.508251	0.721639	0.898658	0.924731
Temozolomide (200 uM)_s1	Drug Therapy		0.00411028	0.0214795	0.000159317	0.00920851	0.154887	0.457927	0.00018568	0.0107323	0.0794987	0.377594	0.000152839	0.00883409		0.564074	0.737635	0.508251	0.721639	0.898658	0.924731
Temozolomide (200 uM)_s2	Drug Therapy		0.00320802	0.0182351	0.000159317	0.00920851	0.0977444	0.376933	0.00018568	0.0107323	0.111579	0.44275	0.000152839	0.00883409		0.564074	0.737635	0.508251	0.721639	0.898658	0.924731
o-Anisidine (0.85 mM)_s1	Aromatic Amines		0.701654	0.826676	0.869438	0.9137	0.205213	0.534251	0.701245	0.785503	0.6401	0.816506	0.91894	0.945102		0.128711	0.307418	0.302918	0.511949	0.154074	0.39059
o-Anisidine (0.85 mM)_s5	Aromatic Amines		0.0634586	0.178647	0.869438	0.9137	0.353684	0.717177	0.701245	0.785503	0.152381	0.496866	0.91894	0.945102		0.128711	0.307418	0.302918	0.511949	0.154074	0.39059
o-Anisidine (6 mM) + S9_s1	Aromatic Amines		0.978847	0.978847	0.152033	0.234959	0.370226	0.726988	0.331634	0.451561	0.500852	0.754122	0.143216	0.233838		0.94014	0.973837	0.472965	0.700958	0.527767	0.733292
o-Anisidine (6 mM) + S9_s2	Aromatic Amines		0.393985	0.58976	0.152033	0.234959	0.644812	0.845826	0.331634	0.451561	0.389474	0.696404	0.143216	0.233838		0.94014	0.973837	0.472965	0.700958	0.527767	0.733292
o-Toluidine (14 mM) + S9_s1	Aromatic Amines		0.631679	0.775243	0.968782	0.982379	0.410326	0.768784	0.655401	0.75163	0.41995	0.712376	0.730505	0.831166		0.908035	0.964787	0.767863	0.834257	0.981512	0.988704
o-Toluidine (14 mM) + S9_s3	Aromatic Amines		0.839398	0.903539	0.968782	0.982379	0.802105	0.931477	0.655401	0.75163	0.857043	0.922531	0.730505	0.831166		0.908035	0.964787	0.767863	0.834257	0.981512	0.988704

## Sheet: Suplemntary Table S3
KO strains	ERR			LRR						Compound	ERR			LRR
	Early P-adj	Fraction of simulated data that passed the P<=0.05 creterion		LATE P-adj	Fraction of simulated data that passed the P<=0.05 creterion						Early P-adj	Fraction of simulated data that passed the P<=0.05 creterion		LATE P-adj	Fraction of simulated data that passed the P<=0.05 creterion
ATM	0.101692	0.15		0.0706174	0.75					1,4-Benzoquinone (5 uM)	0.392575	0		0.0520116	0
C1orf86	0.196438	0		0.429975	0					1,6-DNP (0.09 uM)	0.015809	1		0.0174163	1
C9orf142	0.532939	0		0.851394	0					1,8-DNP (0.125 uM)	0.0113854	1		0.013445	1
DCLRE1A	0.130658	0.1		0.0266489	1					1,8-DNP (8 uM)	0.0113854	1		0.013445	1
EXO1	0.0185134	1		0.0209017	1					1-Nitropyrene (1.75 uM) + S9	0.142239	0		0.76689	0
FAN1	0.685673	0		0.851394	0					1-Nitropyrene (2.5 uM) + S9	0.219734	0		0.90749	0
FANCM	0.61079	0		0.658181	0					2,6-Dimethylaniline (11 mM) + S9	0.8584	0		0.471494	0
MDC1	0.0903489	0.35		0.280693	0					2,6-Dimethylaniline (3.8 mM)	0.210658	0		0.969243	0
MLH1	0.00628478	1		0.00664505	1					2-Naphthylamine (200 uM)	0.925085	0		0.271477	0
MSH2	0.0185134	1		0.0209017	1					2-Naphthylamine (200 uM) + HS9	0.662903	0		0.181593	0.45
MSH6	5.18165e-05	1		5.18613e-05	1					2-Naphthylamine (400 uM) + S9	0.925085	0		0.874851	0
NBN	0.159297	0		0.20735	0					2-Nitrofluorene (10 uM)	0.621111	0		0.362628	0
NHEJ1	0.389262	0.2		0.326647	0.4					2-Nitrofluorene (40 uM)	0.480619	0		0.572803	0
OGG1	0.00628478	1		0.00664505	1					2-Nitrotoluene (4.6 mM) + S9	0.218015	0		0.85815	0
PARP1	0.101692	0.6		0.203436	0.5					3-NBA (0.025 uM)	0.0113854	1		0.013445	1
PARP2	0.369597	0		0.740878	0					3-NBA (0.1 uM)	0.0113854	1		0.013445	1
PIAS1	0.0371172	1		0.0324677	1					4-ABP (300 uM) + S9	0.0403801	1		0.0678076	0.35
PIAS4	0.457681	0.05		0.59861	0					4-ABP (40 uM) + S9	0.578658	0		0.123571	0
PIF1	0.314976	0		0.182981	0					5-Methylchrysene (1.6 uM) + S9	0.0113854	1		0.013445	1
PMS1	0.087263	0.5		0.351254	0.15					6-Nitrochrysene (0.78 uM)	0.0113854	1		0.013445	1
PMS2	0.00628478	1		0.00664505	1					6-Nitrochrysene (12.5 uM) + S9	0.0113854	1		0.013445	1
POLB	0.273864	0.05		0.203436	0					6-Nitrochrysene (50 uM)	0.0345768	1		0.0338209	1
POLE3	0.0185134	1		0.0231248	1					6-Nitrochrysene (50 uM) + S9	0.0345768	1		0.0338209	1
POLE4	0.457681	0		0.328346	0					AAI (1.25 uM)	0.0113854	1		0.013445	1
POLI	0.945227	0		0.686991	0					AAII (37.5 uM)	0.0244745	1		0.121067	0.4
POLM	0.457681	0		0.686991	0					AFB1 (0.25 uM) + S9	0.825564	0.55		0.564925	0
POLN	0.674192	0		0.838601	0					AZ20 (0.9375 uM)	0.634229	0		0.887947	0
POLQ	0.153419	0.05		0.0633409	0.4					AZD7762 (1.625 uM)	0.0426216	1		0.0577078	0
PRIMPOL	0.368883	0.05		0.409205	0.2					Acetaldehyde (0.9 mM)	0.744614	0		0.601126	0
PRKDC	0.130249	0		0.115328	0.2					Acetaldehyde (12 mM)	0.3607	0		0.534179	0
RAD18	0.532939	0		0.361475	0					Acrolein (5 uM)	0.825312	0		0.229526	0
RECQL5	0.323149	0		0.24999	0					Acrylamide (9.5 mM) + S9	0.778574	0		0.76689	0
REV1	0.144056	0.65		0.0266489	1					BPDE (0.125 uM)	0.0113854	1		0.013445	1
RNF168	0.0185134	1		0.0480441	1					BaP (0.39 uM) + S9	0.0113854	1		0.013445	1
RNF8	0.368471	0.05		0.327342	0.15					BaP (2 uM) + S9	0.0113854	1		0.013445	1
SETX	0.453893	0		0.125578	0.05					Benzidine (200 uM)	0.0113854	1		0.013445	1
TDG	0.368471	0.3		0.182981	0.05					Benzidine (900 uM) + S9	0.436362	0.1		0.18812	0.05
TP53BP1	0.761174	0		0.860636	0					Bleomycin (0.188 uM)	0.24893	0		0.181593	0
TP53	0.398354	0		0.162571	0.15					Cadmium chloride (2.5 uM)	0.944129	0		0.969243	0
UNG	0.0200854	1		0.0568932	0.65					Camptothecin (0.0063 uM)	0.480619	0		0.824298	0
WRN	0.159297	0.05		0.0970851	0.65					Carboplatin (5 uM)	0.0113854	1		0.0174163	1
XRCC4	0.368883	0		0.20735	0					Catechol (5.5 uM)	0.371167	0		0.489043	0
										Cisplatin (12.5 uM)	0.0113854	1		0.013445	1
										Cisplatin (3.125 uM)	0.0113854	1		0.0176491	1
										Cobalt (II) chloride (250 uM)	0.240837	0		0.887947	0
										Cyclophosphamide (18.75 uM) + S9	0.0536644	0.7		0.0580627	0
										Cyclophosphamide (60 uM) + S9	0.068338	0		0.887947	0
										DBA (75 uM) + S9	0.0113854	1		0.013445	1
										DBAC (5 uM) + S9	0.0113854	1		0.0206448	1
										DBADE (0.0313 uM)	0.0113854	1		0.013445	1
										DBADE (0.109 uM)	0.0113854	1		0.013445	1
										DBC (1.5 uM)	0.621111	0		0.721773	0
										DBC (3.5 uM) + S9	0.962532	0		0.0871364	0
										DBP (0.0039 uM)	0.0500705	0.5		0.0196425	1
										DBP (0.0313 uM) + S9	0.0113854	1		0.013445	1
										DBPDE (0.000156 uM)	0.0113854	1		0.0174163	1
										DBPDE (0.000625 uM)	0.0113854	1		0.013445	1
										DES (0.938 mM)	0.0113854	1		0.013445	1
										DMH (11.6 mM) + S9	0.0113854	1		0.013445	1
										DMH (9 mM)	0.197233	0		0.745728	0
										DMS (0.078 mM)	0.0113854	1		0.013445	1
										ENU (400 uM)	0.0113854	1		0.013445	1
										Ellipticine (0.125 uM)	0.101873	0.25		0.0673795	0
										Ellipticine (0.25 uM)	0.752158	0		0.913853	0
										Ellipticine (0.375 uM) + S9	0.0966103	0.8		0.055371	0.95
										Ellipticine (0.625 uM) + S9	0.472445	0		0.981263	0
										Etoposide (0.0188 uM)	0.935375	0		0.945102	0
										Formaldehyde (120 uM)	0.0637274	0.85		0.0295509	1
										Formaldehyde (85.5 uM)	0.925085	0		0.271477	0
										Furan (100 mM) + S9	0.0220432	1		0.0583428	0.8
										Gamma irradiation (2 Gray)	0.609701	0		0.388674	0
										Glycidamide (475 uM)	0.451561	0.25		0.46019	0.15
										H2O2 (24.5 uM)	0.431079	0		0.561091	0
										IQ (450 uM)	0.398538	0		0.430137	0
										Lead (II) acetate (75 uM)	0.472445	0		0.561091	0
										Lead (II) nitrate (88 uM)	0.0732337	0.35		0.123571	0
										MMS (100 uM)	0.0414857	1		0.055371	0.65
										MNNG (0.75 uM)	0.381778	0		0.76689	0
										MNU (350 uM)	0.0113854	1		0.013445	1
										MOCA (37.5 uM) + S9	0.523375	0		0.868212	0
										MOCA (5 uM)	0.865023	0		0.59416	0
										MX (2.5 uM)	0.929493	0		0.945102	0
										MX (7 uM) + S9	0.0113854	1		0.0165167	1
										MeAaC (70 uM)	0.935375	0		0.926648	0
										MeIQX (300 uM)	0.222683	0		0.289494	0.15
										Mechlorethamine (0.3 uM)	0.0220432	1		0.0174475	1
										Melphalan (1.5 uM)	0.0220432	1		0.0173002	1
										Methyleugenol (1.25 mM)	0.0841055	0.65		0.0174475	1
										Methyleugenol (1.9 mM) + S9	0.744614	0		0.449248	0
										Mitomycin C (0.313 uM)	0.480619	0		0.29479	0
										N-Nitrosopyrrolidine (50 mM)	0.159379	0.5		0.0242446	1
										Nickel (II) chloride (300 uM)	0.345838	0		0.561091	0
										Nickel (II) chloride (412.5 uM)	0.249909	0		0.419898	0
										OTA (0.08 uM) + S9	0.0732337	0.05		0.0595762	0
										Olaparib (0.625 uM)	0.218882	0		0.0486445	0.7
										Peroxynitrite (30 uM)	0.792407	0.05		0.963842	0
										PhIP (3 uM) + S9	0.0113854	1		0.0278158	1
										PhIP (4 uM) + S9	0.0113854	1		0.013445	1
										Potassium bromate (260 uM)	0.0205103	1		0.013445	1
										Potassium bromate (875 uM)	0.0113854	1		0.013445	1
										Potassium chromate (7.5 uM)	0.431079	0		0.838	0.3
										Propylene oxide (10 mM)	0.0113854	1		0.013445	1
										SSR (1.25 J)	0.0113854	1		0.013445	1
										Semustine (150 uM)	0.0747318	0.85		0.271477	0.05
										Semustine (700 uM) + S9	0.119761	0.8		0.421453	0.75
										Sodium (meta) arsenite (2 uM)	0.941947	0		0.822736	0
										Styrene oxide (75 uM)	0.0261752	0.95		0.493651	0
										Sudan I (20 uM) + S9	0.258204	0		0.368366	0
										Temozolomide (200 uM)	0.0107323	1		0.00883409	1
										o-Anisidine (0.85 mM)	0.785503	0		0.945102	0
										o-Anisidine (6 mM) + S9	0.451561	0		0.233838	0
										o-Toluidine (14 mM) + S9	0.75163	0		0.831166	0
